# Supplementary material for: Self-control as an important factor affecting the online learning readiness of Vietnamese medical and health students during the COVID-19 pandemic: a network analysis
Source: J Educ Eval Health Prof. 2022 Aug 25;19:22. doi: 10.3352/jeehp.2022.19.22 (PMC9582298; doi:10.3352/jeehp.2022.19.22)
Supplement: Supplementary file 1 [file jeehp-19-22-dataset1.xlsx]

## Sheet: Sheet1
stt	sex	age	year	year_code	major	resident	livingcost	b1	b2	b3	b4	b5	b6	b7	b8	b9	b10	b11	b12	b13	b14	b15	b16	b17	b18	b19	b20	b21	b22	b23	b24	b25	b26	b27	b28	b29	b30	b31	b32	b33
1	1	23	5	2	4	2	2	5	5	5	5	4	5	5	5	5	4	4	3	5	4	4	5	4	4	4	5	4	4	4	4	5	3	4	4	3	3	4	3	5
2	2	19	1	1	7	1	3	1	4	1	1	4	4	4	4	4	4	4	4	4	4	4	4	4	4	4	4	4	4	4	4	4	4	4	4	4	4	4	4	4
3	2	19	1	1	7	2	3	3	3	2	4	3	4	4	3	3	3	5	4	3	3	3	2	2	2	3	3	4	4	3	3	3	3	3	3	2	3	2	2	4
4	1	19	1	1	7	2	1	1	2	1	2	1	5	5	5	3	2	2	2	2	3	5	4	5	4	4	4	3	4	3	3	3	3	3	3	3	3	3	3	3
5	2	18	1	1	7	1	3	3	3	2	2	3	4	5	4	4	4	3	3	3	3	4	4	4	4	4	4	4	4	4	4	3	4	4	3	4	4	4	4	4
6	2	19	1	1	7	3	2	4	4	4	3	3	4	4	4	3	4	3	3	3	4	4	3	3	3	3	3	4	4	3	3	3	3	3	4	3	4	3	3	3
7	2	19	1	1	7	1	3	4	4	3	4	4	4	5	4	4	4	3	3	4	4	4	4	3	3	3	2	3	3	3	2	2	2	2	3	2	2	2	2	2
8	2	20	3	2	7	1	2	3	3	3	3	3	3	3	3	3	3	3	3	3	3	3	3	3	3	3	3	3	3	3	3	3	3	3	3	3	3	3	3	3
9	2	21	3	2	7	1	2	3	3	3	3	3	3	3	3	3	3	3	3	3	3	3	3	3	3	3	3	3	3	3	3	3	3	3	3	3	3	3	3	3
10	2	19	1	1	7	1	3	4	4	4	4	4	4	4	4	4	4	4	4	4	4	4	4	4	4	4	4	4	4	4	4	4	4	4	4	4	4	4	4	4
11	2	19	1	1	7	1	1	3	3	2	3	3	5	5	5	3	4	3	5	4	1	4	4	4	4	5	3	4	5	2	2	1	1	1	2	1	1	1	1	1
12	2	19	1	1	7	1	1	3	3	2	4	2	4	4	4	4	4	3	3	4	4	4	4	3	3	3	3	4	4	3	4	4	4	4	4	4	4	3	4	4
13	2	18	1	1	7	2	1	5	5	5	5	5	5	5	5	5	5	5	5	5	5	4	4	4	4	5	5	5	4	4	4	4	4	4	4	3	4	4	4	4
14	2	19	1	1	7	1	2	2	2	2	2	2	2	2	2	2	2	2	2	2	2	2	2	2	2	2	2	2	2	2	2	2	2	2	2	2	2	2	2	2
15	2	19	1	1	7	1	2	3	3	3	3	3	3	3	3	3	3	3	3	3	3	3	3	3	3	3	3	3	3	3	3	3	3	2	2	2	2	2	2	2
16	2	19	1	1	7	2	3	3	5	4	5	4	4	4	4	4	3	3	3	3	5	3	3	3	3	2	2	1	1	4	3	5	4	5	5	5	5	5	5	5
17	2	19	1	1	7	2	1	3	3	3	3	3	4	4	4	4	3	3	2	3	3	3	3	3	3	3	3	3	3	3	3	3	3	4	4	4	4	4	4	3
18	2	19	1	1	7	1	1	5	5	3	4	4	4	5	4	4	5	4	4	4	4	4	4	4	4	4	4	5	4	4	4	4	4	4	4	3	4	3	3	3
19	2	19	1	1	7	1	2	5	5	4	4	4	5	5	5	5	5	4	4	4	4	4	4	4	3	4	3	4	4	3	3	4	4	4	4	3	3	4	4	4
20	2	19	1	1	7	2	3	3	3	2	3	3	5	5	2	5	5	2	3	2	5	3	4	4	4	4	4	5	5	3	3	1	1	3	4	3	3	3	2	2
21	2	23	3	2	7	1	1	2	2	2	2	2	3	3	3	3	3	3	2	2	3	3	3	3	2	2	2	3	3	2	3	2	3	3	3	3	3	3	3	3
22	2	18	1	1	7	3	3	4	5	3	3	3	5	5	5	5	5	4	4	4	4	3	3	3	3	4	4	4	4	3	3	3	3	3	3	3	3	3	3	3
23	2	19	1	1	7	1	2	1	1	1	1	1	3	3	2	2	2	1	1	2	1	2	2	2	2	2	2	2	2	1	1	2	1	1	3	1	2	1	1	2
24	2	20	3	2	7	1	1	3	4	2	2	3	3	3	3	3	4	3	3	4	4	3	3	3	3	3	3	3	3	3	3	4	3	3	3	3	3	3	3	3
25	2	21	3	2	7	1	2	3	3	3	3	3	3	3	4	4	3	4	3	3	3	3	4	3	3	3	4	3	3	3	3	3	3	3	4	3	3	3	4	4
26	2	18	1	1	7	1	2	5	5	3	5	4	5	5	5	5	4	4	4	5	4	5	5	4	4	5	5	5	5	4	5	5	4	4	5	3	3	3	3	4
27	2	19	1	1	7	1	2	4	4	3	4	4	4	5	4	5	4	4	3	4	4	4	4	4	4	5	4	5	5	4	4	5	5	4	4	4	4	4	4	4
28	2	18	1	1	7	1	3	2	4	2	4	4	5	5	5	5	5	5	5	5	5	5	5	5	5	5	5	5	5	4	5	5	5	5	5	4	4	4	4	4
29	2	21	3	2	7	1	2	3	4	3	4	3	5	5	5	5	4	5	5	4	5	3	4	4	4	4	3	3	3	3	3	3	3	3	4	4	4	3	3	4
30	2	19	1	1	7	1	3	5	5	2	4	4	5	5	5	5	5	5	5	5	5	4	4	4	4	4	4	5	5	4	4	4	4	4	4	3	3	3	4	4
31	2	19	1	1	7	1	3	4	4	4	4	4	5	5	4	5	5	5	5	4	4	4	4	4	4	4	4	4	4	4	4	4	4	4	4	3	3	3	3	4
32	2	19	1	1	7	1	3	4	5	4	5	4	5	5	5	5	4	5	5	5	5	4	4	4	4	4	3	3	4	3	3	3	3	4	4	4	4	4	4	4
33	1	20	1	1	7	2	4	4	4	4	4	4	4	4	4	4	5	3	4	4	4	4	4	4	3	4	4	4	4	4	3	4	4	4	4	3	4	4	4	3
34	2	21	3	2	7	3	2	2	2	2	2	2	3	2	2	2	2	2	2	2	2	2	2	2	2	2	2	3	2	2	2	2	2	3	3	2	2	2	2	2
35	2	19	1	1	7	1	3	3	4	4	4	4	4	4	4	3	4	4	3	3	3	3	3	3	3	3	3	3	3	4	4	4	4	4	4	3	3	3	3	4
36	1	18	1	1	7	1	2	4	4	3	4	4	5	5	5	5	4	4	3	4	4	3	2	2	3	3	3	3	3	2	3	2	3	1	1	2	1	2	3	2
37	2	20	1	1	7	1	2	3	4	3	3	3	4	4	4	4	4	4	3	4	3	4	4	4	4	4	4	4	4	4	3	4	3	3	4	3	4	3	3	3
38	2	19	1	1	7	1	2	3	4	3	4	4	4	5	5	4	3	4	4	4	3	4	4	4	4	4	4	4	4	4	4	4	4	4	4	3	4	3	3	3
39	2	19	1	1	7	1	1	3	3	3	3	3	5	5	5	5	3	3	2	2	1	5	5	5	5	3	4	5	5	4	3	4	3	3	3	3	3	3	3	3
40	1	18	1	1	7	2	2	5	5	4	5	5	4	4	4	4	5	5	5	5	5	5	5	5	5	5	5	5	5	4	4	4	4	3	3	3	3	3	3	3
41	2	19	1	1	7	1	3	3	3	1	1	3	3	3	3	3	4	3	3	2	3	4	3	4	3	4	3	3	3	2	3	2	3	4	4	3	3	3	3	3
42	2	19	1	1	7	1	3	3	4	2	3	4	5	5	3	3	4	4	3	2	3	5	3	2	2	4	4	5	5	2	3	3	2	3	3	4	3	3	2	4
43	2	20	3	2	7	2	2	4	5	3	4	4	4	5	4	4	5	4	3	4	4	5	3	3	3	4	4	4	5	4	4	3	4	3	4	3	5	4	4	5
44	2	19	1	1	7	2	3	4	3	3	4	4	5	5	5	5	5	5	4	5	4	3	3	3	3	3	2	2	3	4	4	3	3	3	3	3	4	3	3	3
45	2	19	1	1	7	1	3	3	3	2	4	4	4	4	4	4	4	4	5	4	4	3	3	3	2	3	4	4	4	3	3	3	3	3	3	3	4	3	3	3
46	2	19	1	1	7	1	3	4	4	3	3	3	3	3	3	3	3	3	3	3	3	3	3	3	3	3	3	3	3	3	3	3	3	4	4	4	4	3	3	4
47	2	19	1	1	7	1	1	2	3	2	3	3	3	3	3	5	4	4	3	4	4	3	2	2	3	3	3	3	3	3	4	4	3	4	4	5	5	5	4	4
48	2	19	1	1	7	1	3	1	1	1	1	1	2	3	3	2	3	2	2	2	2	2	2	2	3	3	3	3	3	3	3	3	3	2	3	3	3	3	3	3
49	2	19	1	1	7	1	2	3	3	3	2	3	4	4	4	4	3	3	2	2	3	3	4	4	4	3	4	4	4	3	3	3	4	3	3	3	3	3	3	3
50	2	21	3	2	7	2	4	5	4	4	5	5	4	4	4	4	5	5	5	5	5	5	5	5	5	5	5	5	5	5	5	5	5	5	5	5	5	5	5	5
51	2	21	3	2	7	2	1	4	5	3	3	4	5	5	4	5	5	5	4	4	4	4	3	3	3	3	3	4	3	4	4	3	3	3	3	4	4	4	3	4
52	1	21	3	2	7	2	3	4	5	3	4	4	5	5	5	5	5	5	3	4	5	3	3	3	3	3	3	3	4	3	4	3	2	2	2	2	3	2	2	2
53	1	21	3	2	7	1	1	5	5	5	5	5	5	5	5	5	5	4	3	3	4	4	4	4	4	4	4	4	4	4	3	3	4	3	3	3	2	3	2	2
54	2	21	3	2	7	1	3	4	4	4	4	4	4	4	4	4	4	4	4	4	4	4	4	4	4	4	4	4	4	4	3	3	3	5	5	5	5	5	3	3
55	2	21	3	2	7	3	1	3	3	2	3	3	3	3	3	3	2	3	3	2	2	4	4	3	3	3	3	3	3	2	3	2	2	3	3	2	2	2	1	3
56	2	21	3	2	7	1	1	2	3	2	2	2	2	2	3	3	3	3	2	4	3	3	2	2	2	3	3	3	3	3	2	1	1	3	2	2	2	2	2	2
57	2	19	1	1	7	1	2	3	3	3	3	3	4	4	3	4	4	3	3	3	3	4	4	3	3	3	4	4	4	3	3	3	3	3	3	2	3	3	3	4
58	2	20	3	2	7	1	3	4	5	4	3	2	5	5	5	5	5	4	5	5	4	4	4	4	4	4	4	4	4	3	4	3	3	4	4	4	4	4	4	4
59	2	18	1	1	7	2	2	3	4	3	4	4	4	4	4	4	4	3	3	4	4	4	4	4	4	4	4	4	4	4	4	3	4	3	3	3	4	3	3	3
60	2	21	3	2	7	1	3	3	5	5	5	5	5	5	5	5	3	2	3	4	3	4	4	3	3	4	5	4	4	3	3	4	3	3	4	4	3	3	2	3
61	2	21	3	2	7	1	3	3	3	3	3	2	3	3	4	3	3	4	2	3	1	2	1	1	3	3	3	2	3	4	3	3	3	3	4	3	4	3	2	3
62	2	21	3	2	7	1	1	5	5	4	4	4	4	4	4	4	4	4	3	4	4	3	3	3	3	3	3	4	3	4	3	4	1	3	4	4	4	4	3	4
63	2	19	1	1	7	1	3	4	5	4	5	4	5	5	4	5	5	5	4	4	4	3	4	3	3	3	3	3	3	4	4	4	4	4	4	3	4	4	4	3
64	2	21	3	2	7	2	1	3	3	2	3	3	4	4	4	4	4	3	3	4	2	3	2	2	2	3	3	3	3	3	2	2	2	3	3	3	2	3	2	3
65	1	21	3	2	7	2	1	5	5	3	4	4	5	5	5	5	5	5	4	4	4	4	4	3	3	3	4	3	3	3	4	3	4	3	4	3	3	3	4	3
66	2	21	3	2	7	2	3	4	4	4	4	4	4	4	4	4	5	5	5	5	5	3	3	3	3	3	4	3	4	3	3	2	3	3	3	4	4	3	2	4
67	2	22	3	2	7	1	1	3	3	3	4	4	4	4	4	4	3	3	3	3	2	3	3	3	3	3	3	3	3	3	4	3	3	1	1	3	1	1	2	1
68	2	22	3	2	7	1	2	5	5	4	4	4	5	5	5	5	5	4	4	4	4	4	4	4	4	4	4	4	4	4	4	5	5	5	5	5	5	3	3	3
69	2	21	3	2	7	1	2	3	4	2	3	3	4	4	4	5	3	3	4	4	5	3	2	3	3	3	3	4	4	3	3	3	3	3	4	5	4	3	4	4
70	2	20	1	1	7	1	3	3	3	3	3	3	4	5	4	5	5	4	5	5	4	4	5	4	3	3	4	4	3	3	3	4	4	3	4	4	4	3	4	4
71	1	27	1	1	7	2	1	4	4	3	3	3	3	3	3	3	3	3	3	3	3	3	3	3	3	3	3	3	3	3	3	3	3	3	3	3	3	3	3	3
72	2	20	3	2	7	1	2	3	4	1	2	2	4	4	4	4	4	3	4	4	4	4	3	2	1	3	2	2	2	3	3	4	3	4	4	4	4	3	3	3
73	2	19	1	1	7	1	1	4	4	4	3	3	5	5	5	5	4	4	4	5	4	4	4	4	4	4	4	5	5	4	4	4	4	4	4	4	4	4	4	4
74	2	20	3	2	7	1	3	3	3	3	3	3	3	4	4	4	3	3	2	2	2	2	3	2	2	3	3	2	4	2	3	3	3	2	2	3	3	3	2	3
75	2	21	3	2	7	2	4	4	4	3	3	3	4	4	4	4	4	4	4	4	4	4	4	5	4	4	4	4	4	3	3	4	4	4	4	4	4	4	4	4
76	2	21	3	2	7	1	3	3	4	3	3	3	4	4	3	3	3	4	3	3	3	4	4	4	3	3	4	4	4	3	3	3	3	3	4	4	3	3	3	4
77	2	19	1	1	7	2	2	3	4	2	3	3	4	4	4	4	4	4	4	4	4	4	4	3	4	4	4	4	4	4	4	3	4	3	4	3	3	4	3	3
78	2	19	1	1	7	1	3	4	4	4	4	4	5	5	4	5	5	3	4	4	4	4	4	4	4	4	4	4	4	4	4	4	4	4	4	4	4	4	4	4
79	1	19	1	1	7	1	3	2	3	2	4	2	3	2	3	2	3	2	3	2	3	3	2	3	2	3	2	3	2	2	3	4	2	2	3	2	3	2	3	2
80	2	19	1	1	7	1	3	4	4	4	4	4	4	4	4	4	4	4	4	4	4	4	4	4	4	4	4	4	4	4	4	4	4	4	4	4	4	3	4	4
81	2	21	3	2	7	1	2	3	3	2	3	1	3	4	3	3	3	3	2	2	2	4	4	3	3	2	3	4	4	3	2	2	3	3	3	3	3	2	2	2
82	2	19	1	1	7	1	2	3	4	2	4	4	4	4	4	4	4	3	3	4	3	3	3	2	2	2	3	3	2	2	3	3	3	2	3	3	3	3	2	3
83	2	21	3	2	7	2	1	2	1	2	1	2	2	3	2	3	2	1	2	2	2	2	3	2	3	2	3	2	3	2	3	2	2	2	3	2	3	3	3	2
84	2	21	3	2	7	1	1	5	5	4	5	5	5	5	5	5	5	5	5	5	5	4	4	4	3	4	5	3	4	3	2	2	2	3	3	3	3	3	3	3
85	2	21	3	2	7	1	1	4	4	3	4	4	4	4	4	4	4	4	4	4	4	4	4	4	4	4	4	4	4	4	4	4	4	4	4	4	4	4	4	5
86	2	20	1	1	7	1	3	3	4	3	3	3	4	4	4	3	3	2	3	2	3	4	4	4	3	3	4	3	4	3	3	3	4	3	4	4	4	3	3	3
87	2	21	3	2	7	1	4	2	2	1	2	2	4	4	3	3	3	4	4	4	3	4	4	5	5	5	5	5	5	4	3	2	4	4	3	4	3	4	3	4
88	2	21	3	2	7	1	2	3	3	2	3	1	4	4	4	4	3	3	3	3	3	3	3	3	3	3	3	3	3	3	3	3	3	3	3	3	3	3	3	3
89	2	20	3	2	7	1	3	3	3	3	3	3	4	4	4	4	3	3	3	3	3	3	3	4	3	3	3	3	3	3	3	3	3	3	3	3	4	4	4	3
90	2	21	3	2	7	1	2	2	2	1	2	2	4	4	3	3	4	4	4	4	3	4	4	4	3	4	4	4	4	4	4	3	3	4	4	4	4	4	4	4
91	2	19	1	1	7	2	4	3	3	2	4	1	5	5	4	3	4	3	2	3	2	2	2	2	2	1	2	2	3	2	1	1	1	1	4	1	2	1	1	1
92	2	21	3	2	7	1	2	3	4	3	3	3	5	5	5	5	5	5	3	4	5	3	3	3	3	3	4	3	4	3	4	3	3	3	4	3	4	3	3	3
93	2	21	3	2	7	3	1	3	3	3	3	3	3	3	3	3	3	3	3	3	3	3	3	3	3	3	3	3	3	3	3	3	3	3	3	3	3	3	3	3
94	2	21	3	2	7	1	1	3	3	2	3	2	2	3	3	3	2	2	2	3	2	3	2	2	3	3	3	2	3	2	3	3	3	2	2	2	3	3	3	3
95	2	20	3	2	7	1	4	3	3	2	2	4	4	4	3	5	4	4	2	3	2	4	4	3	4	4	3	3	4	3	4	3	3	2	3	2	2	2	2	2
96	2	21	3	2	7	1	1	4	5	3	4	3	5	5	5	4	4	4	3	4	2	5	3	3	3	4	4	5	4	4	3	3	4	2	3	3	2	2	2	3
97	2	19	1	1	7	2	2	1	2	1	1	1	5	5	5	2	1	2	1	2	1	1	2	1	1	1	1	1	1	2	1	1	1	2	2	2	1	1	1	1
98	2	18	1	1	7	2	1	5	5	5	5	5	5	5	5	5	5	5	5	5	5	3	3	3	3	4	5	4	4	4	3	3	3	4	4	4	4	4	4	4
99	2	20	1	1	7	2	1	4	4	4	4	4	4	4	4	4	3	3	3	3	3	4	4	4	4	4	4	4	4	4	4	4	4	4	4	4	4	4	4	4
100	2	19	1	1	7	2	1	4	5	4	5	4	5	5	5	5	5	4	2	3	3	4	4	3	4	3	3	4	5	3	4	4	2	3	3	1	2	2	3	3
101	2	19	1	1	7	1	3	3	3	3	3	3	3	4	3	4	4	4	3	3	4	3	3	3	3	4	4	4	3	4	4	4	4	4	4	4	4	4	4	4
102	1	19	1	1	7	1	2	5	5	5	5	5	5	5	4	5	5	4	5	4	5	3	4	4	5	4	4	5	4	4	4	3	4	4	5	4	5	4	3	5
103	2	18	1	1	7	3	3	2	3	1	2	2	4	4	3	3	3	3	4	4	4	3	3	3	3	3	3	3	3	3	3	3	3	3	3	3	3	3	3	3
104	2	20	1	1	7	1	1	4	4	4	4	4	4	4	4	4	4	4	4	4	4	4	4	4	3	4	4	4	4	3	3	3	3	2	3	2	2	2	2	3
105	2	20	1	1	7	1	1	2	3	2	2	1	3	3	3	3	3	3	3	3	3	2	1	1	1	1	1	1	1	2	1	1	1	2	2	2	2	2	2	1
106	2	18	1	1	7	1	3	2	3	2	3	3	4	4	4	2	3	2	2	3	3	3	3	3	4	3	3	3	4	3	3	2	2	2	3	2	3	2	2	3
107	2	19	1	1	7	1	1	4	4	4	4	4	4	4	4	4	4	4	4	4	4	4	4	4	4	4	4	4	4	4	4	4	4	4	4	4	4	4	4	4
108	2	18	1	1	7	2	4	5	5	5	5	5	5	5	5	5	5	5	5	5	5	2	2	2	2	2	5	3	5	3	2	2	2	2	2	2	5	5	3	4
109	2	18	1	1	7	1	2	4	4	3	4	4	4	4	4	4	4	4	3	4	3	4	4	3	3	4	4	4	3	3	4	3	3	3	4	3	4	4	3	4
110	2	18	1	1	7	1	2	5	5	4	5	5	5	5	5	5	4	3	4	4	4	3	3	3	3	3	4	4	4	4	4	5	4	3	3	3	3	3	3	2
111	2	19	1	1	7	1	2	3	4	3	3	2	4	4	4	4	2	1	2	2	3	3	3	3	3	3	3	3	3	2	2	2	2	2	2	2	2	2	2	2
112	1	18	1	1	7	1	2	3	3	3	3	3	3	3	3	3	3	3	3	3	3	3	3	3	3	3	3	3	3	3	3	3	3	3	3	3	3	3	3	3
113	2	19	1	1	7	1	2	3	3	2	3	3	3	3	2	2	3	3	3	3	2	4	4	3	2	2	2	3	3	3	3	3	3	3	3	3	3	3	3	3
114	2	19	1	1	7	1	1	2	2	3	3	2	2	2	2	2	2	2	2	2	2	2	2	2	2	2	2	2	2	2	2	2	2	3	3	3	3	3	3	3
115	1	24	5	2	1	1	1	5	5	5	5	5	5	5	5	5	4	5	4	4	4	5	5	5	5	5	5	5	5	5	5	5	5	5	5	5	5	5	5	5
116	1	23	5	2	1	1	2	5	5	4	5	5	5	5	5	4	4	3	3	2	4	4	4	2	2	3	2	4	4	3	3	3	3	4	4	4	4	4	2	3
117	2	23	5	2	1	2	4	5	5	5	5	5	5	5	5	5	5	5	4	4	4	4	5	4	3	4	4	4	5	4	3	4	4	4	3	3	4	4	3	3
118	2	23	5	2	1	1	2	4	4	4	4	3	4	4	4	4	4	4	3	4	3	3	3	3	2	3	3	3	4	3	3	3	3	4	4	5	5	5	3	3
119	1	23	5	2	1	2	2	4	4	3	4	4	5	5	5	5	5	5	5	5	5	4	3	3	3	3	3	3	3	3	2	2	2	3	3	3	3	3	3	3
120	1	25	5	2	1	1	2	3	3	3	3	3	3	4	4	4	4	2	2	3	3	5	5	5	4	4	4	5	5	3	2	2	2	2	2	1	1	1	1	1
121	2	23	5	2	1	1	3	4	4	3	3	2	3	4	4	4	3	2	2	4	3	3	3	3	3	2	2	3	4	3	3	2	2	2	3	3	3	2	2	2
122	2	19	1	1	7	1	2	3	4	3	4	3	4	4	3	3	4	3	3	3	3	4	4	3	3	3	4	4	4	3	4	3	3	3	4	3	3	3	3	3
123	2	24	5	2	1	2	4	4	4	4	4	4	5	5	5	5	5	5	5	5	5	4	4	4	4	4	4	4	4	4	4	4	4	4	4	3	4	4	3	4
124	1	23	5	2	1	1	2	5	5	5	5	5	5	5	5	5	5	5	5	5	5	4	4	3	3	3	3	2	4	4	3	4	4	4	4	2	3	4	2	3
125	1	23	5	2	1	1	3	5	5	4	5	5	5	5	5	5	4	4	4	5	4	4	4	4	5	5	5	5	5	4	4	3	2	5	4	4	5	4	3	4
126	2	18	1	1	7	1	2	4	4	3	4	3	4	4	4	4	4	3	3	4	3	3	3	3	3	2	3	3	4	3	3	3	2	2	3	2	3	2	3	3
127	2	23	5	2	1	2	3	5	5	4	4	4	5	5	5	5	5	5	5	5	5	5	4	4	4	4	4	5	5	5	4	5	5	4	4	4	4	5	4	4
128	2	23	5	2	1	1	2	3	3	3	3	3	3	3	3	3	3	3	3	3	3	4	4	4	4	4	4	4	4	4	4	4	4	4	4	4	4	4	4	4
129	2	23	5	2	1	1	4	4	5	4	4	4	3	4	4	3	4	3	4	4	4	4	4	4	4	4	3	4	4	3	3	3	3	3	3	3	3	3	3	4
130	2	23	5	2	1	2	3	5	5	4	5	5	4	5	5	5	5	5	5	5	5	5	5	5	5	5	5	5	5	4	3	4	3	3	3	4	3	3	3	4
131	2	23	5	2	1	1	2	4	4	3	4	3	4	4	3	4	4	4	4	4	3	3	3	3	3	3	3	3	3	3	3	3	3	3	3	2	2	2	3	2
132	1	23	5	2	1	2	3	5	5	4	5	5	5	5	5	5	5	5	5	5	5	5	5	4	4	4	4	4	4	4	3	4	4	4	4	4	5	4	4	3
133	2	18	1	1	7	1	4	5	5	5	5	5	5	5	5	5	5	5	5	5	5	5	5	5	5	5	5	5	5	4	4	4	4	4	4	4	4	4	4	4
134	2	23	5	2	1	1	3	5	5	3	4	3	5	5	5	5	4	4	3	3	4	3	3	2	2	2	3	2	3	2	3	2	2	3	3	3	3	3	3	3
135	2	23	5	2	1	1	3	4	4	3	4	4	4	4	4	3	4	3	3	4	4	4	4	3	3	4	4	3	3	3	3	4	4	4	4	4	4	3	3	3
136	2	19	1	1	7	1	4	5	5	4	4	4	5	5	5	5	5	5	4	5	4	5	5	4	4	4	5	4	5	4	4	4	4	4	5	4	4	4	4	4
137	2	19	1	1	7	1	1	4	4	3	5	5	5	5	5	5	5	4	4	3	5	4	4	4	3	4	4	4	4	4	3	3	4	3	3	3	4	4	4	3
138	1	23	5	2	1	2	3	4	5	4	4	4	4	5	4	4	4	4	3	4	4	3	4	3	3	4	4	3	3	3	3	3	3	3	3	2	2	3	2	2
139	2	18	1	1	7	2	2	5	5	4	5	5	5	5	5	5	4	4	4	4	4	5	5	5	5	5	5	5	5	5	4	4	5	4	5	4	4	4	4	4
140	2	21	3	2	7	2	1	4	5	3	4	4	4	5	5	5	5	5	4	4	4	4	4	4	4	5	4	5	5	4	4	4	4	4	4	4	5	4	4	4
141	2	21	3	2	7	1	2	2	4	2	3	2	3	5	3	3	3	3	3	3	3	3	3	3	3	3	3	3	3	2	2	2	2	2	2	2	2	2	2	2
142	2	23	5	2	1	1	3	3	3	2	2	1	3	3	2	3	2	1	1	1	1	3	3	3	3	3	3	3	4	2	2	1	1	1	2	1	1	1	1	2
143	2	28	5	2	1	2	4	5	5	5	5	5	5	5	5	5	5	5	4	5	5	4	4	4	5	4	4	4	4	4	4	5	5	5	5	5	5	5	4	5
144	2	23	5	2	1	1	3	4	5	3	4	4	4	4	5	5	5	3	5	5	5	3	3	3	3	3	3	2	4	3	2	3	3	4	4	4	4	4	4	3
145	2	23	5	2	1	1	3	4	5	4	5	5	5	5	5	5	2	1	2	2	1	4	4	4	3	4	4	4	3	3	3	3	2	3	4	4	4	3	2	2
146	2	24	5	2	1	1	4	5	5	4	5	5	5	5	5	5	5	5	5	5	5	5	4	4	3	4	4	4	4	3	3	4	4	3	4	4	3	4	2	4
147	2	23	5	2	1	1	4	4	4	4	4	4	4	4	4	4	4	4	4	4	4	4	4	4	3	3	4	4	4	4	3	4	4	4	4	4	4	4	3	3
148	1	24	5	2	1	2	4	5	5	5	5	5	5	5	5	5	5	5	5	5	5	3	4	4	3	4	4	4	4	3	2	3	4	3	3	3	2	2	3	2
149	2	22	5	2	1	2	2	5	5	5	5	5	5	5	5	5	3	3	3	3	3	3	4	4	4	4	4	3	3	4	3	4	4	3	3	4	3	3	3	4
150	1	23	5	2	1	2	4	5	5	4	5	5	5	5	5	5	5	5	4	5	5	4	4	4	4	4	4	5	4	4	3	3	4	4	4	3	4	4	4	4
151	1	23	5	2	1	2	3	5	5	3	4	4	4	5	5	5	4	4	4	4	4	5	5	3	3	3	3	3	3	3	3	3	3	3	3	2	3	4	3	3
152	1	23	5	2	1	2	1	3	4	3	3	3	3	3	3	2	4	3	4	4	3	2	2	2	2	3	2	3	2	3	2	3	2	3	3	3	3	2	3	3
153	1	20	3	2	1	2	3	4	5	5	4	5	4	4	5	5	5	4	5	5	4	5	4	4	5	5	5	4	4	5	5	5	5	5	4	5	5	5	4	4
154	2	21	3	2	1	1	3	1	1	2	2	2	1	1	1	1	1	1	1	1	1	1	1	1	1	1	1	1	1	1	1	1	1	1	1	1	1	1	1	1
155	1	21	3	2	1	2	4	5	5	5	5	5	5	5	5	5	5	5	4	5	5	5	5	4	4	4	5	5	5	4	3	3	3	1	2	1	1	3	2	3
156	2	20	3	2	1	1	3	5	5	4	4	3	3	3	3	3	2	2	2	2	2	3	3	3	3	3	3	3	3	3	2	3	3	4	4	4	4	4	2	3
157	2	20	3	2	1	2	1	5	5	5	5	5	4	4	4	4	5	5	3	5	5	4	5	5	4	4	5	4	4	5	4	4	3	3	3	4	4	4	4	4
158	2	21	3	2	1	3	3	4	4	4	5	5	4	4	4	4	5	5	5	3	4	4	4	4	3	3	4	4	4	4	3	3	3	4	4	5	4	4	4	4
159	2	21	3	2	1	2	3	3	3	3	4	4	4	4	4	4	4	4	3	3	3	2	2	2	2	3	3	3	3	3	2	2	2	2	2	2	2	2	2	2
160	2	21	3	2	1	1	3	3	3	3	3	3	4	4	3	4	4	3	3	4	3	4	3	3	3	3	4	3	2	3	2	2	2	2	4	4	4	3	3	3
161	2	21	3	2	1	1	2	2	3	2	3	2	4	4	4	4	4	4	4	4	4	4	3	3	3	4	4	4	4	3	3	3	3	4	4	4	4	4	4	4
162	2	21	3	2	1	1	2	3	3	3	3	3	4	4	4	4	2	3	3	3	3	3	3	3	3	3	3	3	3	3	3	3	3	4	4	4	4	4	4	4
163	2	21	3	2	1	2	2	3	2	3	4	3	4	4	4	4	3	3	3	3	2	3	3	3	4	3	3	4	4	3	2	2	2	3	2	2	2	3	3	4
164	1	21	3	2	1	1	3	4	4	4	4	4	5	5	5	5	5	5	5	5	5	4	4	4	4	4	4	4	4	4	4	4	4	4	4	4	4	4	4	4
165	1	21	3	2	1	2	4	5	5	4	4	3	5	5	5	4	5	3	4	4	4	4	3	3	2	3	4	4	4	4	2	4	3	3	4	4	4	3	3	2
166	1	22	3	2	1	2	4	2	3	2	2	2	4	4	3	3	3	3	3	2	2	3	3	3	3	3	3	3	3	3	3	3	3	3	2	4	3	3	3	3
167	2	21	3	2	1	3	3	4	4	3	3	3	4	4	4	3	3	3	3	3	3	4	4	3	3	3	4	3	3	3	2	2	3	3	3	2	2	3	2	3
168	2	22	3	2	1	2	3	5	5	4	5	5	5	5	5	5	5	4	4	5	5	5	4	4	4	4	4	4	4	3	2	2	2	4	4	4	5	5	4	4
169	2	21	3	2	1	1	3	3	4	2	3	2	4	5	4	4	4	3	3	3	3	3	3	3	3	4	4	3	4	3	3	2	3	4	4	4	4	4	4	3
170	2	21	3	2	1	3	4	4	4	3	4	4	4	4	5	4	5	5	5	4	4	4	4	4	3	4	4	4	4	4	4	4	4	4	4	4	3	4	3	3
171	2	20	3	2	1	1	2	4	5	3	4	4	5	5	5	5	5	4	4	5	1	3	3	3	3	3	3	3	3	3	3	3	3	3	3	4	3	3	2	3
172	2	21	3	2	1	2	4	4	5	4	4	4	5	5	5	4	4	3	3	3	3	4	3	3	3	3	3	4	3	3	3	3	3	3	3	4	4	4	3	3
173	2	21	3	2	1	1	2	3	4	3	3	2	3	4	4	4	3	4	2	3	4	4	4	3	3	3	3	3	4	3	3	3	3	3	4	3	3	3	3	4
174	1	21	3	2	1	1	4	3	3	3	3	3	4	4	4	4	3	3	3	3	3	3	3	2	4	2	2	4	2	3	3	3	3	2	2	2	2	2	2	2
175	1	21	3	2	1	2	4	5	5	4	4	3	5	5	5	5	5	5	5	3	5	4	4	3	3	3	3	4	4	3	4	4	4	3	3	3	3	3	2	4
176	2	21	3	2	1	2	4	4	4	4	4	4	4	4	4	4	4	4	4	3	3	3	3	3	2	3	3	2	2	2	2	4	4	4	3	3	4	4	2	2
177	2	20	1	1	5	1	3	3	3	3	3	3	3	3	3	3	3	3	3	3	3	3	3	3	3	3	3	3	3	3	3	3	3	3	3	3	3	3	3	3
178	2	21	3	2	1	1	3	5	5	5	5	5	5	5	5	5	4	5	5	5	5	5	5	5	5	5	5	5	5	4	4	4	4	4	5	4	4	4	5	5
179	2	19	1	1	5	2	1	3	3	3	3	3	3	3	3	3	3	3	3	3	3	3	3	3	3	3	3	3	3	3	3	3	3	3	3	3	3	3	3	3
180	2	20	3	2	5	1	2	3	5	3	3	3	5	5	5	5	5	4	4	4	3	4	4	4	4	4	4	4	4	4	3	3	4	3	4	2	3	3	3	2
181	1	21	3	2	5	2	4	4	4	4	4	4	4	4	4	4	4	4	4	4	4	5	5	5	4	5	5	5	5	4	4	5	4	4	4	5	5	5	5	5
182	1	21	3	2	1	1	2	2	4	2	2	2	3	4	4	4	4	3	4	4	4	5	4	4	5	5	4	5	5	4	5	4	4	5	5	4	5	5	4	5
183	1	21	3	2	1	1	3	3	3	3	4	4	4	4	4	4	3	3	3	3	3	4	2	2	2	2	2	2	2	3	3	2	4	3	4	2	4	3	3	4
184	2	20	1	1	5	1	3	2	3	1	2	2	2	3	3	3	3	2	3	3	3	3	3	3	3	3	3	3	3	2	2	2	2	2	2	2	2	2	2	2
185	2	19	1	1	5	3	2	4	4	3	3	4	4	4	4	4	3	3	3	3	3	4	4	4	4	4	4	4	4	4	4	4	4	4	4	4	4	4	4	4
186	1	18	1	1	5	2	4	5	4	4	5	5	5	5	5	5	5	3	5	5	3	4	4	4	4	4	4	4	4	4	4	4	4	4	4	4	4	4	4	4
187	2	21	3	2	7	3	4	3	4	3	3	3	4	4	4	4	2	3	3	3	3	4	4	4	3	3	3	3	3	3	3	3	3	3	3	3	3	3	3	3
188	2	21	3	2	5	2	3	4	5	4	5	4	5	5	5	5	5	5	5	5	4	5	5	5	4	5	5	5	5	5	5	5	5	5	5	5	5	5	3	5
189	1	19	1	1	5	2	1	2	3	2	3	3	5	5	5	4	5	4	3	4	5	4	5	4	4	4	4	4	4	4	3	2	2	4	5	4	4	4	5	5
190	2	19	1	1	5	2	2	3	3	2	2	2	2	5	5	5	5	3	2	5	3	5	2	2	4	4	5	5	5	4	4	4	4	2	2	2	2	1	2	2
191	2	21	3	2	1	2	2	3	4	2	3	4	3	3	3	3	1	1	3	3	1	2	2	2	2	1	1	2	2	2	2	2	2	2	2	2	3	3	2	2
192	2	21	3	2	5	1	2	4	4	3	4	4	4	4	4	4	4	4	3	4	3	3	3	3	3	3	3	3	3	3	3	3	3	3	3	3	3	4	3	3
193	1	21	3	2	1	2	4	5	5	5	5	5	5	5	5	5	5	5	5	5	5	5	5	5	5	5	5	5	5	5	5	5	5	5	5	5	5	5	5	5
194	2	19	1	1	5	1	1	2	3	2	3	3	4	4	4	4	3	3	3	3	3	3	3	3	3	3	3	3	3	3	3	3	3	3	3	3	3	3	3	3
195	2	19	1	1	7	1	3	3	3	3	3	3	3	4	4	4	3	3	3	3	4	4	4	3	3	3	3	4	4	3	3	3	3	3	3	3	3	3	3	3
196	2	21	3	2	1	1	2	4	5	4	4	4	5	5	5	5	4	5	4	4	4	4	4	4	4	4	4	4	4	4	4	4	4	4	5	4	5	4	3	5
197	1	21	3	2	1	2	3	4	4	3	4	4	4	4	3	4	4	4	4	4	4	5	5	4	3	4	4	4	4	3	4	3	4	4	4	4	4	4	4	4
198	2	21	3	2	5	1	3	5	5	4	4	4	5	5	4	5	4	3	4	4	5	3	2	4	4	4	5	5	5	4	2	2	3	2	3	3	4	3	2	2
199	2	21	3	2	1	1	3	4	4	4	4	4	4	4	4	4	4	5	4	4	4	4	4	4	4	4	4	4	3	4	4	3	4	4	5	4	5	4	5	5
200	1	21	3	2	1	1	3	5	5	4	5	4	5	4	4	3	3	4	4	4	4	4	4	5	4	4	4	4	5	4	3	4	4	4	3	3	3	4	4	4
201	2	21	3	2	1	3	3	5	5	3	4	4	5	5	5	5	5	3	4	4	3	3	3	2	2	4	4	4	4	2	2	4	4	3	5	5	5	4	1	4
202	1	21	3	2	1	2	2	4	5	3	4	4	4	4	3	3	3	3	3	2	2	3	3	3	3	3	3	4	4	3	4	3	3	4	4	4	4	4	4	4
203	2	21	3	2	1	1	3	4	4	4	4	4	4	4	4	4	4	4	4	4	4	4	4	4	4	4	3	4	3	4	4	4	4	4	4	4	4	4	3	3
204	2	18	1	1	5	1	1	5	5	5	5	5	5	5	4	4	3	2	2	3	2	4	5	4	4	4	5	5	5	4	3	5	5	3	4	3	4	4	3	3
205	2	21	3	2	1	3	3	5	5	4	5	5	5	5	5	4	5	5	4	5	5	4	4	4	4	4	4	4	5	4	4	4	5	5	5	5	5	4	4	4
206	1	21	3	2	1	1	3	4	4	4	4	4	4	4	4	4	4	4	4	4	4	3	3	3	3	3	3	3	3	3	3	3	3	3	3	3	3	3	3	3
207	1	22	3	2	1	1	3	5	5	4	5	4	5	5	5	5	4	4	3	4	4	5	4	3	4	4	3	5	5	4	3	4	4	4	4	4	4	3	3	3
208	2	19	1	1	5	2	2	3	4	3	4	4	5	5	5	5	5	4	3	4	4	4	4	3	3	4	4	4	5	4	4	4	3	3	3	3	3	3	3	3
209	1	21	3	2	1	2	1	3	4	5	4	4	5	5	5	5	5	5	5	5	5	3	3	2	1	1	1	5	4	1	1	1	1	1	2	4	5	3	2	5
210	2	21	3	2	1	1	3	4	4	4	4	4	4	4	4	4	4	4	4	4	4	4	4	4	4	4	4	4	4	4	4	4	4	4	4	4	4	4	4	4
211	2	21	3	2	1	2	2	5	5	5	5	5	5	5	5	5	5	5	5	5	5	5	5	5	5	5	5	5	5	5	5	5	5	5	5	5	5	5	5	5
212	1	20	3	2	1	2	4	4	5	5	5	5	4	5	4	5	3	3	3	3	3	4	5	4	5	4	5	4	5	4	4	4	4	4	5	4	5	4	4	5
213	2	19	1	1	5	2	2	3	4	3	3	2	4	4	4	4	2	2	2	2	2	3	3	3	3	3	3	3	3	3	3	3	3	3	3	3	3	3	3	3
214	2	21	3	2	5	1	2	5	5	4	5	5	5	5	5	5	5	5	4	4	5	5	5	5	4	4	4	5	5	5	5	5	4	5	5	5	4	4	3	4
215	2	21	3	2	5	1	1	3	4	2	4	3	4	4	4	4	4	4	3	4	3	4	3	3	2	3	3	2	3	3	3	3	3	4	4	4	3	3	3	3
216	1	21	3	2	5	1	1	3	4	2	4	3	4	4	4	3	4	4	2	2	4	3	3	2	2	2	3	2	2	2	2	2	2	1	1	2	2	2	2	2
217	2	21	3	2	5	1	1	4	4	3	3	3	4	4	4	4	3	4	4	4	4	4	4	4	4	4	4	4	4	4	4	3	3	4	4	5	5	5	3	4
218	2	19	1	1	5	1	1	4	5	3	5	5	5	5	5	5	5	5	3	5	5	3	3	3	3	3	3	3	4	3	3	3	3	4	4	3	3	3	3	4
219	1	25	5	2	1	1	2	4	5	4	5	4	5	5	5	5	5	5	4	4	4	4	4	3	3	3	3	4	3	3	3	3	3	3	4	4	4	4	4	4
220	1	21	3	2	1	3	4	3	4	3	3	3	4	5	5	5	3	3	3	3	3	4	4	4	2	2	3	3	2	3	2	3	3	2	3	3	2	3	2	3
221	2	21	3	2	5	1	2	4	5	4	5	5	5	5	5	5	4	3	3	4	4	4	4	3	3	4	4	4	5	4	3	4	4	4	4	4	4	4	3	4
222	1	18	1	1	5	1	2	2	3	2	2	2	3	3	3	3	2	2	2	2	2	2	3	2	3	2	3	3	3	3	2	3	3	2	3	3	2	2	2	2
223	2	21	3	2	5	2	3	4	4	4	4	4	5	5	5	5	4	4	4	4	4	4	4	4	4	4	4	4	4	4	4	4	3	4	4	4	4	4	4	4
224	1	21	3	2	1	2	4	5	5	5	5	5	5	5	5	5	5	5	5	5	5	4	4	4	3	4	4	4	4	4	4	4	4	5	5	5	5	5	5	5
225	2	21	3	2	1	1	4	3	4	3	3	3	4	4	4	5	3	4	4	4	4	4	4	4	4	4	4	3	3	2	2	2	3	4	3	4	4	4	3	3
226	2	19	1	1	5	2	3	3	3	3	3	3	3	3	3	3	3	3	3	3	3	3	3	1	1	1	1	1	1	2	3	3	3	3	3	3	3	3	3	3
227	1	22	5	2	1	1	4	5	5	4	5	4	5	5	5	5	5	5	4	4	5	3	3	3	2	3	2	2	2	3	3	3	3	3	3	3	4	3	2	3
228	1	21	3	2	1	1	3	4	4	3	4	3	5	4	4	4	4	3	3	3	2	4	3	3	3	3	3	4	2	3	3	3	3	2	3	3	3	3	2	5
229	2	19	1	1	5	1	2	5	5	5	5	5	5	5	5	5	5	5	5	5	5	5	5	5	5	5	5	5	5	5	5	5	5	4	4	4	4	4	4	4
230	2	25	5	2	3	2	4	4	4	4	4	4	4	4	4	4	4	4	4	4	4	4	4	4	4	4	4	4	4	4	4	4	4	4	4	4	4	4	4	4
231	1	28	1	1	3	2	2	3	3	3	3	3	3	3	3	3	3	3	3	3	3	4	4	4	4	4	4	4	4	3	3	3	3	3	3	3	3	3	3	3
232	1	21	3	2	3	1	3	4	4	4	4	4	4	4	4	4	4	4	4	4	4	4	4	4	4	4	4	4	4	4	4	4	4	4	4	4	4	4	4	4
233	1	19	1	1	3	2	3	1	1	1	2	1	1	1	1	1	1	1	1	1	1	1	1	1	1	1	1	1	1	1	1	1	1	1	1	1	1	1	1	1
234	2	21	3	2	3	1	4	4	4	4	4	4	4	4	4	4	4	4	4	4	4	4	4	4	4	4	4	4	4	4	4	4	4	4	4	4	4	4	4	4
235	2	19	1	1	3	1	2	3	4	4	4	4	4	4	4	4	4	4	4	4	4	4	4	4	4	4	4	4	4	4	4	4	4	4	4	4	4	4	4	4
236	1	22	3	2	3	3	3	3	3	3	3	3	3	3	3	3	3	3	3	3	3	3	3	3	3	3	3	3	3	3	3	3	3	3	3	3	3	3	3	3
237	1	23	5	2	3	1	1	5	5	5	5	5	5	5	5	5	5	4	3	4	3	3	4	3	3	4	4	3	4	4	3	3	3	4	4	3	4	4	4	4
238	2	18	1	1	3	1	2	5	5	4	4	5	5	5	5	5	5	3	4	4	2	4	4	4	4	4	4	3	5	4	5	5	4	3	4	3	4	3	3	3
239	2	19	1	1	3	1	3	4	4	4	3	4	5	4	4	4	3	3	4	3	3	4	4	4	4	4	4	4	4	4	3	4	3	3	3	3	3	3	3	3
240	2	21	3	2	1	1	3	4	5	3	3	2	4	4	5	4	4	4	2	4	2	3	3	3	3	3	2	3	3	3	2	2	3	3	4	2	3	3	2	3
241	2	21	3	2	3	2	4	5	5	5	5	5	5	5	5	5	5	5	5	5	5	5	5	5	5	5	5	5	5	5	5	5	5	5	5	5	5	5	5	5
242	2	19	1	1	5	1	1	5	5	4	5	4	5	5	5	5	3	2	2	4	3	3	2	2	2	4	5	3	4	4	4	3	3	3	5	3	3	2	1	3
243	2	23	5	2	3	1	3	5	5	4	5	1	5	5	5	5	5	5	5	5	5	5	5	5	5	5	5	5	5	5	5	5	5	5	5	5	5	5	5	5
244	1	24	5	2	3	2	1	5	5	4	5	5	5	5	5	5	5	5	5	5	3	4	4	4	3	3	3	3	4	3	2	2	1	2	2	1	1	1	2	1
245	2	21	3	2	3	1	2	4	4	4	4	4	4	4	4	4	4	4	4	4	4	4	4	4	4	4	4	4	4	4	4	4	4	4	4	4	4	4	4	4
246	2	21	3	2	3	1	3	3	3	2	4	2	3	4	4	5	2	3	3	5	5	4	5	4	3	3	4	5	4	3	3	3	3	3	4	5	4	4	3	3
247	2	21	3	2	3	1	3	4	5	3	3	4	5	5	4	4	5	3	4	4	3	4	5	5	5	5	5	5	5	3	3	3	2	4	5	4	4	4	3	3
248	1	19	1	1	5	1	3	2	3	1	2	2	3	3	3	3	3	3	2	2	2	3	3	2	2	3	3	3	3	3	3	2	2	3	3	3	3	3	3	3
249	2	21	3	2	3	3	3	5	5	5	5	5	4	4	5	4	4	4	4	5	5	4	5	4	4	3	4	4	5	5	4	3	3	4	4	3	3	4	4	4
250	2	21	3	2	3	1	4	5	4	4	5	4	5	5	5	5	4	5	5	5	5	4	4	3	4	3	5	3	4	4	4	4	2	4	4	4	5	4	3	4
251	1	21	3	2	1	2	3	5	5	4	5	5	5	5	5	4	5	3	3	4	3	4	3	4	3	4	5	4	4	4	4	4	4	5	4	4	4	4	3	4
252	2	23	5	2	3	2	3	1	1	1	1	1	1	1	1	1	1	1	1	1	1	1	1	2	2	1	2	1	2	2	2	1	1	2	2	2	1	2	1	2
253	2	20	3	2	3	1	3	3	4	4	4	4	4	4	4	4	3	3	3	3	3	3	3	3	3	3	3	3	3	3	3	3	3	3	3	3	3	3	3	3
254	2	23	5	2	3	1	3	4	5	4	5	4	4	5	4	5	4	4	4	4	4	3	3	3	3	2	2	3	4	2	2	4	4	2	3	3	3	3	3	2
255	2	21	3	2	5	1	2	3	4	2	3	3	4	5	4	4	3	4	4	4	4	4	4	4	4	4	3	4	3	3	3	3	3	3	3	3	3	3	3	3
256	2	21	3	2	1	1	3	5	5	3	4	4	4	4	4	4	5	5	5	5	5	4	3	4	3	4	4	4	3	3	3	3	3	4	3	4	3	4	3	3
257	2	21	3	2	3	1	3	3	3	3	3	3	3	4	4	4	4	3	2	2	3	3	3	3	3	3	3	3	2	2	4	2	2	3	3	3	3	3	2	4
258	1	22	3	2	3	1	4	4	4	4	4	4	4	4	4	4	4	4	4	4	4	4	4	4	4	4	4	4	4	4	4	4	4	4	4	4	4	4	4	4
259	2	18	1	1	5	1	1	3	5	2	2	2	5	5	5	5	4	5	3	5	3	4	3	4	4	4	4	4	4	4	4	4	4	5	5	5	5	3	4	5
260	2	21	3	2	3	1	3	3	4	3	3	3	4	4	4	4	4	4	3	4	3	3	3	3	3	3	3	3	3	3	3	3	3	3	3	3	3	3	3	3
261	1	23	3	2	3	1	1	3	4	2	3	3	4	4	4	4	3	1	4	2	3	1	1	1	1	1	1	1	1	1	2	1	1	1	2	1	3	1	1	1
262	2	20	3	2	3	2	4	2	2	2	2	2	3	3	3	3	3	3	3	3	3	3	3	3	3	3	3	3	3	3	3	3	3	3	3	3	3	3	3	3
263	2	21	3	2	3	1	2	2	3	2	2	2	4	4	4	4	3	3	3	3	3	4	4	4	4	4	4	4	4	3	4	3	3	3	4	4	4	3	3	4
264	2	21	3	2	5	1	2	3	4	2	3	3	4	5	4	4	3	4	4	4	4	4	4	4	4	4	3	4	3	3	3	3	3	3	3	3	3	3	3	3
265	2	21	3	2	3	1	2	3	3	2	3	3	4	4	4	4	4	4	4	4	4	4	4	3	3	3	4	4	4	4	3	3	3	4	4	4	4	4	4	4
266	2	22	3	2	3	2	4	3	4	4	3	4	4	5	4	4	4	3	3	3	3	4	4	4	4	4	4	4	4	4	3	3	3	3	4	3	3	3	3	4
267	1	20	1	1	3	1	3	4	4	4	4	4	4	4	4	4	3	3	3	3	3	4	4	4	4	4	4	4	4	4	4	4	4	4	4	4	4	4	4	4
268	2	21	3	2	3	1	2	4	3	3	4	4	2	2	3	3	3	4	3	3	4	3	3	3	2	3	3	2	2	3	2	1	2	2	3	2	2	2	2	3
269	2	19	1	1	3	1	3	3	4	2	4	3	4	4	4	4	3	4	4	4	2	4	3	3	4	4	4	4	4	4	3	3	3	3	3	3	3	3	3	3
270	2	21	3	2	1	1	2	5	5	3	4	4	4	4	4	4	5	5	4	5	5	4	4	4	3	4	4	3	3	3	3	3	3	4	4	4	4	3	2	3
271	2	23	5	2	1	1	3	3	5	3	3	2	4	4	4	4	5	5	4	4	5	4	3	3	3	3	3	3	3	3	2	2	2	2	2	5	5	5	5	5
272	2	19	1	1	3	2	2	3	3	2	3	3	3	3	3	4	3	3	3	3	3	3	3	3	3	3	3	3	3	3	3	3	3	3	4	3	3	3	3	4
273	2	18	1	1	3	1	2	4	4	3	4	4	4	4	4	4	4	4	4	4	4	4	4	4	3	4	3	3	4	4	4	3	3	4	4	3	4	4	4	4
274	2	21	3	2	3	1	2	3	4	3	4	4	5	5	5	5	4	5	3	4	3	4	5	4	3	4	4	5	5	4	4	3	3	4	4	4	3	4	4	3
275	1	20	3	2	1	1	4	5	5	4	4	4	5	5	5	5	5	5	3	4	5	5	4	4	4	5	5	5	4	4	4	5	5	5	5	5	5	5	5	5
276	2	19	1	1	3	1	1	3	4	3	3	3	4	4	4	4	3	3	3	3	3	3	2	2	3	3	3	3	3	3	3	3	3	3	3	3	3	3	3	3
277	2	18	1	1	3	1	3	4	4	4	4	4	4	4	4	4	4	4	4	4	4	4	4	3	3	4	4	4	4	4	3	4	3	4	3	3	4	4	4	3
278	2	19	1	1	3	1	2	5	5	3	4	4	4	5	4	5	5	5	4	4	4	5	5	5	5	4	4	5	5	4	4	4	4	4	5	3	4	3	4	3
279	1	21	3	2	3	2	4	2	4	2	3	1	4	4	4	4	5	4	3	4	2	4	4	4	5	4	4	3	4	3	3	5	5	3	3	4	4	3	3	4
280	2	21	3	2	1	2	4	4	4	4	4	4	4	4	4	4	4	4	4	4	4	4	4	4	4	4	4	4	4	3	3	3	3	3	4	4	4	4	4	4
281	2	19	1	1	3	1	1	3	3	2	3	3	3	3	3	3	3	3	3	3	3	4	4	2	3	3	3	4	4	3	3	3	3	3	3	2	3	2	2	2
282	1	21	3	2	1	2	3	4	4	4	4	4	4	4	4	4	4	5	4	4	5	4	4	3	4	3	4	3	4	3	4	4	4	4	4	5	4	4	4	5
283	2	19	1	1	5	1	2	4	4	4	4	4	4	4	4	4	4	4	4	4	4	4	4	4	4	4	4	4	4	4	4	4	4	3	4	3	4	4	3	4
284	2	18	1	1	3	1	1	3	4	2	3	2	5	5	5	5	4	3	2	4	2	4	5	5	2	4	4	3	3	3	2	2	2	2	3	4	3	2	1	4
285	2	23	5	2	3	1	2	3	4	3	2	2	2	2	2	2	2	3	3	2	2	3	3	3	4	4	4	4	3	5	5	4	5	5	4	5	3	5	5	4
286	1	24	5	2	3	1	3	5	5	4	5	5	5	5	5	5	5	4	3	5	5	3	3	3	3	3	4	4	4	4	3	3	3	2	2	2	2	2	3	3
287	2	19	1	1	3	2	2	4	4	3	5	4	5	5	5	4	4	4	4	5	4	4	3	4	3	4	4	4	3	4	3	2	2	4	4	4	5	4	3	4
288	2	21	3	2	3	1	3	3	3	3	3	3	3	3	3	3	3	3	3	3	3	3	3	3	3	3	3	3	3	3	3	3	3	3	3	3	3	3	3	3
289	2	19	1	1	5	1	2	3	3	3	3	3	3	3	3	3	4	3	4	4	3	3	3	3	2	3	3	4	3	3	3	3	3	3	3	3	4	3	3	3
290	1	21	3	2	3	1	2	5	5	4	3	3	5	5	5	5	2	1	2	4	4	2	2	2	2	2	1	3	5	2	2	1	1	1	2	1	1	1	1	1
291	2	23	3	2	1	2	1	3	3	2	3	2	4	5	3	3	3	2	2	3	2	3	1	2	1	3	3	3	3	3	2	1	1	3	4	2	3	4	1	1
292	1	21	3	2	1	1	2	5	5	4	4	4	5	5	5	5	5	5	5	5	4	2	2	3	2	3	2	1	2	3	3	3	2	3	3	3	3	3	3	3
293	1	23	3	2	5	1	3	3	3	3	3	3	4	4	4	4	3	3	3	3	3	4	4	4	2	1	3	3	3	3	3	3	3	3	3	2	2	3	2	2
294	1	20	3	2	3	2	4	4	4	3	4	4	4	4	4	4	4	4	4	4	4	3	4	3	3	4	4	4	4	3	3	4	3	4	4	4	4	4	4	4
295	2	21	3	2	3	2	4	4	4	2	3	3	4	4	4	4	4	4	4	4	3	4	4	4	3	4	4	4	4	4	3	4	3	4	4	4	4	3	3	4
296	2	23	5	2	3	2	4	4	3	2	4	3	5	5	4	5	3	2	2	3	2	3	3	1	1	1	3	3	2	1	1	3	1	1	1	3	1	3	1	3
297	1	23	5	2	1	1	3	4	5	4	4	4	4	4	5	4	4	3	2	3	2	3	3	3	2	3	3	3	3	3	2	2	3	2	4	3	3	3	1	2
298	1	21	3	2	5	2	2	4	4	3	3	3	5	5	5	5	5	4	4	5	5	4	3	3	4	4	4	5	4	4	3	4	3	4	4	4	4	4	3	3
299	2	21	3	2	3	1	3	5	5	4	4	4	4	4	4	4	4	3	3	4	4	3	3	3	3	3	3	3	4	3	3	3	3	4	4	4	3	3	3	3
300	2	21	3	2	1	2	4	3	3	2	3	3	4	4	4	4	3	3	2	2	2	3	3	3	3	3	3	3	3	3	2	3	3	3	3	3	3	3	3	3
301	2	21	3	2	1	2	4	4	4	4	4	4	4	4	4	4	4	4	4	4	4	4	4	4	4	4	4	4	4	4	4	4	4	4	4	4	4	4	4	4
302	2	19	1	1	5	2	1	3	4	3	3	4	4	4	4	4	4	4	4	4	4	4	4	3	2	2	4	3	4	3	3	3	2	2	3	2	2	2	2	3
303	2	20	1	1	5	1	1	3	4	3	3	3	5	5	3	4	4	2	2	3	2	3	3	3	2	3	3	3	3	3	3	2	3	3	3	3	3	3	3	3
304	1	21	3	2	1	2	4	5	5	5	5	5	5	5	5	5	5	5	5	5	5	4	4	4	5	5	5	4	5	4	3	3	4	4	4	4	4	4	4	4
305	2	23	5	2	1	2	2	5	5	5	5	5	5	5	5	5	5	5	4	5	5	5	5	5	4	4	4	4	4	5	3	4	4	4	4	3	3	3	3	4
306	2	18	1	1	3	2	1	4	4	4	4	4	3	3	4	5	3	3	3	3	3	4	4	4	4	4	4	4	4	4	4	5	4	4	4	3	3	3	3	3
307	2	19	1	1	7	1	1	5	5	3	4	4	5	5	5	5	4	4	4	4	4	4	4	4	4	4	4	4	4	3	2	3	2	3	3	4	3	3	4	3
308	1	24	3	2	1	3	3	5	5	4	5	5	4	4	4	4	4	4	4	4	4	4	4	4	4	4	4	4	4	4	4	4	4	4	4	4	4	4	4	4
309	1	19	1	1	1	2	4	3	3	3	3	3	4	4	4	4	3	3	3	3	3	4	4	4	4	4	4	4	4	4	4	4	4	4	4	4	4	4	4	4
310	1	20	3	2	1	2	4	4	5	4	4	4	4	5	5	4	5	4	4	4	4	3	4	3	3	3	4	4	4	4	4	4	3	4	5	4	4	4	4	4
311	1	19	1	1	1	1	4	1	1	1	1	1	1	1	1	1	1	1	1	1	1	1	1	1	1	1	1	1	1	1	1	1	1	1	1	1	1	1	1	1
312	1	19	1	1	1	1	4	4	4	4	4	4	5	5	5	5	5	5	5	5	5	5	5	5	5	5	5	5	5	5	5	5	5	5	5	5	5	5	5	5
313	2	19	1	1	1	2	4	4	4	2	4	4	5	5	5	4	4	3	3	4	4	4	4	4	4	4	4	4	4	4	4	3	4	4	4	4	4	4	4	3
314	1	18	1	1	1	1	3	5	5	5	5	5	5	5	5	5	5	5	5	5	5	5	5	5	5	5	5	5	5	5	5	5	5	5	5	5	5	5	5	5
315	1	19	1	1	1	1	3	3	3	3	3	3	4	4	4	4	2	2	2	3	3	2	3	2	3	2	3	2	3	3	3	3	3	3	3	3	3	3	1	2
316	2	19	1	1	1	1	4	3	5	3	4	4	5	5	5	4	4	4	3	3	4	3	3	2	2	2	2	3	2	2	2	2	2	3	3	3	3	3	3	2
317	1	19	1	1	1	2	4	4	4	3	5	5	5	5	4	5	3	4	3	4	3	4	4	3	3	3	4	5	5	3	3	3	3	3	3	3	3	3	2	5
318	2	20	1	1	1	1	3	4	3	3	4	2	5	5	5	5	3	3	3	4	4	4	3	3	3	3	3	3	3	3	3	3	3	3	3	3	3	3	3	4
319	2	20	1	1	1	1	1	4	4	4	4	4	4	4	4	4	3	3	3	3	3	4	4	4	4	4	4	4	4	4	4	4	4	4	4	3	3	4	3	4
320	1	20	1	1	1	1	3	3	3	3	3	3	4	4	4	4	3	3	3	3	3	2	3	3	2	2	2	2	3	3	3	3	3	2	1	1	1	1	1	2
321	2	18	1	1	1	1	4	4	4	4	4	4	5	5	4	5	4	4	3	4	3	4	5	4	3	3	4	5	3	3	2	3	3	2	3	1	2	3	3	3
322	2	18	1	1	1	2	1	5	5	5	5	5	5	5	5	5	5	5	5	5	5	5	5	4	4	5	4	5	5	4	4	5	5	4	5	4	4	4	4	5
323	1	19	1	1	1	1	3	5	5	3	2	2	5	5	5	5	3	3	2	4	4	5	5	5	5	4	5	5	5	4	4	4	5	4	4	4	4	4	4	4
324	1	19	1	1	3	1	2	4	5	4	3	3	4	5	5	5	3	3	3	3	3	4	4	4	3	2	3	3	4	3	3	3	3	2	3	2	2	3	4	3
325	1	19	1	1	1	2	4	5	5	5	5	5	5	5	5	5	5	5	5	5	5	5	5	5	5	5	5	5	5	5	5	5	5	5	5	5	5	5	5	5
326	2	18	1	1	1	3	4	4	4	2	3	2	5	5	5	5	3	3	2	3	3	2	2	2	2	2	3	3	3	2	2	2	2	2	2	2	2	2	2	2
327	1	18	1	1	1	1	3	4	4	4	4	4	4	4	4	4	4	4	3	4	4	4	4	4	3	4	4	4	4	4	4	4	4	4	4	4	4	4	4	4
328	2	19	1	1	1	2	4	4	4	3	4	4	4	4	4	4	4	5	4	4	4	4	4	4	3	4	4	4	4	4	4	4	4	4	4	4	4	4	4	4
329	1	19	1	1	1	1	3	4	4	4	4	4	5	5	5	5	5	5	5	5	5	4	4	4	4	4	4	4	4	5	4	4	4	4	4	4	4	4	4	4
330	1	19	1	1	1	3	4	5	5	4	5	4	5	5	5	5	5	5	4	5	4	4	5	4	3	4	4	4	4	4	4	5	5	4	5	4	5	4	4	4
331	2	19	1	1	1	1	4	4	4	3	4	4	5	5	4	5	5	5	5	5	5	4	3	3	3	3	3	3	3	3	3	3	3	4	3	3	3	3	3	3
332	1	18	1	1	1	2	3	3	3	3	3	3	4	4	4	4	3	3	3	3	3	4	3	4	3	4	3	4	3	3	4	3	4	3	3	3	3	3	3	3
333	1	19	1	1	1	1	2	5	5	5	5	5	5	5	5	5	5	1	1	5	5	5	5	5	5	5	5	5	5	5	5	5	5	5	5	5	5	5	5	5
334	1	20	1	1	1	1	3	4	5	3	3	3	5	5	5	5	4	4	1	3	3	3	3	3	2	2	2	1	3	3	3	3	3	3	3	3	3	3	1	1
335	2	18	1	1	1	1	3	3	3	3	3	3	4	4	4	4	5	3	5	5	5	3	3	3	3	3	3	3	3	3	3	3	3	3	3	3	3	3	3	3
336	2	19	1	1	1	3	2	4	4	4	4	4	4	4	4	4	4	4	4	4	4	3	4	3	3	4	3	4	4	4	4	4	4	4	4	4	4	4	4	4
337	1	19	1	1	1	1	4	4	4	4	4	4	5	5	5	5	5	5	3	5	5	1	1	1	1	2	2	1	1	2	2	2	2	2	2	1	1	1	1	1
338	2	19	1	1	1	2	3	3	3	2	3	3	5	4	4	4	3	3	2	2	1	3	2	2	1	2	2	2	3	3	3	3	3	3	3	3	3	3	3	3
339	1	19	1	1	1	1	3	2	3	3	3	3	3	3	3	3	3	3	3	3	3	4	4	4	4	3	3	4	4	4	4	3	3	4	4	4	4	4	4	4
340	1	19	1	1	1	1	3	4	4	4	4	4	4	4	4	4	4	4	4	4	4	4	4	4	4	4	4	4	4	4	4	4	4	4	4	4	4	4	3	4
341	1	19	1	1	1	1	2	1	1	1	1	1	4	4	4	4	3	3	3	3	3	4	4	4	4	4	4	4	4	1	1	1	1	3	4	4	4	4	4	4
342	2	19	1	1	1	1	3	3	3	3	3	3	4	4	3	4	3	3	3	3	3	2	2	4	2	4	3	2	2	2	2	2	2	2	2	2	2	2	2	2
343	2	19	1	1	1	1	3	3	5	1	4	3	5	5	5	4	5	5	3	5	5	5	4	3	3	4	3	4	5	3	5	5	5	5	5	5	5	3	2	5
344	1	19	1	1	1	1	4	3	4	2	3	2	5	5	5	5	5	3	3	3	2	4	3	3	3	3	3	3	3	2	3	3	3	4	4	4	4	3	4	4
345	2	21	3	2	1	2	3	4	5	3	4	4	4	5	5	5	5	5	4	4	5	4	4	4	5	4	4	4	4	4	4	4	5	5	4	4	4	5	5	5
346	1	19	1	1	1	2	3	5	5	4	5	5	5	5	5	5	5	5	5	5	5	4	4	4	4	5	5	5	4	3	4	5	5	5	5	5	5	5	5	5
347	1	19	1	1	1	2	4	4	4	3	4	3	5	5	4	5	5	4	4	4	4	5	5	5	5	5	5	5	5	4	4	4	4	3	5	5	5	5	3	3
348	2	19	1	1	1	1	3	3	4	3	3	3	4	3	3	3	3	2	2	3	2	3	3	2	2	3	3	3	3	3	2	3	2	3	4	3	3	3	3	4
349	1	18	1	1	1	2	4	1	1	2	3	3	1	1	1	1	3	3	5	4	5	3	3	4	4	4	3	3	3	3	3	3	3	3	3	3	3	3	3	3
350	1	20	1	1	1	1	3	4	4	4	4	4	4	4	4	4	4	4	4	4	4	4	4	4	4	4	4	4	4	4	4	4	4	4	4	4	4	4	4	4
351	1	19	1	1	1	2	2	5	5	4	4	4	5	5	5	5	4	1	3	4	3	4	3	3	3	4	2	4	4	4	4	3	3	2	3	2	3	3	2	1
352	1	19	1	1	1	2	3	5	5	4	5	4	5	5	5	5	5	5	5	5	5	4	3	3	4	3	4	3	3	4	2	3	3	4	4	4	4	4	4	4
353	1	19	1	1	1	1	3	4	4	4	3	3	4	4	4	4	4	4	3	4	4	2	3	2	3	3	3	3	3	3	3	3	3	3	3	3	3	3	3	3
354	1	19	1	1	1	3	4	3	3	3	3	3	4	4	4	4	3	3	3	3	3	3	3	3	4	4	4	4	4	3	3	3	3	3	3	3	2	3	2	3
355	2	19	1	1	1	2	2	5	5	4	5	5	5	5	5	5	2	2	2	3	3	4	3	4	3	4	5	4	4	4	3	4	3	3	4	3	3	3	4	3
356	1	19	1	1	1	1	3	5	5	4	4	3	5	5	4	5	5	4	2	4	4	3	3	3	3	4	4	3	3	3	3	4	4	4	5	3	4	3	4	4
357	2	19	1	1	5	3	2	3	3	1	3	3	3	3	3	3	3	3	3	3	3	4	4	4	4	4	4	4	4	4	4	3	3	3	3	3	3	3	3	3
358	2	19	1	1	1	2	4	4	4	3	4	4	5	5	5	5	5	5	5	5	5	3	3	3	3	3	3	3	4	3	3	3	3	3	3	3	3	3	3	3
359	1	18	1	1	1	3	3	3	3	3	3	3	3	3	3	3	3	3	3	3	3	3	3	3	3	3	3	3	3	3	3	3	3	3	3	3	3	3	3	3
360	1	19	1	1	1	1	3	5	5	5	5	5	5	5	5	5	5	5	5	5	5	5	5	5	5	5	5	5	5	5	5	5	5	5	5	5	5	5	5	5
361	2	19	1	1	1	1	1	4	4	3	4	4	4	4	4	4	5	4	4	4	4	4	4	4	4	4	4	5	4	4	3	4	4	3	4	3	3	3	4	4
362	2	21	3	2	3	1	2	4	4	3	4	4	4	4	4	4	4	4	3	4	3	4	4	4	3	4	4	3	4	3	3	4	4	3	4	3	4	3	4	4
363	2	19	1	1	1	2	4	4	4	4	2	2	5	5	5	5	5	2	2	2	2	2	3	3	3	3	3	4	1	2	2	2	2	3	3	3	3	3	3	3
364	1	19	1	1	1	1	2	5	4	3	4	5	5	5	5	5	5	5	4	4	5	4	4	4	4	4	5	4	4	4	4	4	4	4	5	4	4	5	4	4
365	1	19	1	1	1	1	2	4	4	4	4	4	5	5	5	5	4	4	4	4	4	4	4	4	4	4	4	4	4	4	4	4	4	4	4	4	4	4	4	4
366	2	20	1	1	1	2	3	5	4	3	5	3	5	5	5	5	5	4	4	5	4	3	4	3	3	4	4	3	4	3	3	3	3	3	3	3	3	3	3	3
367	2	18	1	1	1	3	4	4	4	3	3	3	4	5	4	4	4	4	4	4	4	4	3	2	2	2	2	2	2	3	3	3	3	4	4	4	4	4	4	4
368	1	19	1	1	1	1	3	5	5	5	5	5	5	5	5	5	5	5	5	5	5	4	4	4	4	4	5	5	4	4	4	4	4	4	5	4	4	4	4	4
369	2	19	1	1	1	1	3	1	3	2	2	2	5	5	5	5	5	4	4	4	4	4	4	4	3	4	5	4	5	4	4	4	3	3	4	4	4	3	3	3
370	2	20	1	1	1	2	1	3	3	3	3	3	3	3	3	3	3	3	3	3	3	3	3	3	3	3	3	3	3	3	3	3	3	3	3	3	3	3	3	3
371	1	19	1	1	1	1	3	3	4	2	3	4	5	5	5	5	5	4	3	4	4	4	4	4	4	4	4	4	5	4	4	3	4	4	4	4	4	3	4	4
372	1	18	1	1	1	1	2	2	2	2	2	2	2	2	2	2	2	2	2	2	2	2	2	2	2	2	2	2	2	2	2	2	2	2	2	2	2	2	2	2
373	1	20	1	1	1	2	1	3	3	3	3	3	3	3	3	3	3	3	3	3	3	3	3	3	3	3	3	3	3	3	3	3	3	3	3	3	3	3	3	3
374	1	18	1	1	1	1	3	2	3	3	3	3	2	3	4	5	4	4	4	4	3	3	4	3	4	3	4	4	3	3	3	4	3	4	3	4	4	4	4	4
375	2	21	3	2	1	3	3	3	4	3	4	4	3	3	3	3	3	4	4	4	4	4	4	4	4	4	4	4	4	4	4	4	4	4	4	4	4	4	4	4
376	2	19	1	1	1	2	2	3	3	3	3	2	3	3	3	3	3	2	2	3	2	4	4	4	4	3	3	3	4	3	3	3	3	3	3	2	2	2	2	2
377	1	21	1	1	1	2	2	5	5	5	5	5	4	5	5	5	5	5	5	5	5	5	5	5	5	5	5	5	5	5	5	5	5	3	3	3	3	3	3	3
378	1	19	1	1	1	1	2	4	4	3	3	4	5	5	5	5	4	4	4	4	4	5	5	4	3	4	4	4	4	3	4	3	3	5	5	5	5	5	4	4
379	2	23	5	2	1	1	4	5	5	4	5	4	5	5	5	5	5	4	5	5	4	4	3	2	2	2	4	4	4	2	4	3	2	3	3	3	4	3	2	3
380	2	21	1	1	1	2	3	3	3	3	3	3	3	3	3	3	3	3	3	3	3	3	3	3	3	3	3	3	3	3	3	3	3	3	3	3	3	3	3	3
381	2	18	1	1	1	2	3	5	5	5	5	5	5	5	5	5	5	5	5	5	5	5	4	4	4	4	4	4	4	4	4	4	4	4	4	4	4	4	4	4
382	1	19	1	1	1	2	2	5	5	5	5	5	5	5	5	5	5	4	3	4	5	5	4	4	4	3	5	5	5	4	5	5	2	3	3	2	3	3	4	5
383	2	19	1	1	1	1	3	3	2	2	3	3	4	4	3	4	4	3	3	4	4	4	3	3	3	4	3	4	3	4	3	2	3	3	4	3	4	3	3	3
384	2	19	1	1	1	1	2	3	4	3	4	4	4	4	4	3	4	4	3	3	3	4	3	4	4	3	3	3	4	3	3	3	3	3	3	3	3	3	3	3
385	2	18	1	1	1	2	4	5	5	4	4	4	5	5	5	5	4	4	4	4	3	4	3	4	4	3	5	4	4	3	3	5	2	4	5	4	4	4	3	4
386	2	18	1	1	1	1	3	5	5	4	4	4	5	5	5	5	5	5	4	5	3	5	4	3	4	4	4	4	4	5	4	4	4	4	4	4	4	4	4	4
387	1	20	1	1	1	1	2	1	2	1	1	1	2	2	1	2	2	2	1	2	1	2	1	1	1	1	1	2	2	1	1	1	1	1	1	1	1	1	3	1
388	1	19	1	1	1	1	4	4	5	3	5	5	4	5	5	5	2	5	3	4	4	4	4	4	3	4	4	5	5	3	3	3	3	3	3	3	3	3	3	3
389	1	19	1	1	1	1	1	4	4	3	3	3	4	4	4	4	2	2	2	3	3	4	4	4	3	4	3	4	4	3	4	4	4	4	4	4	3	4	4	4
390	1	19	1	1	1	1	3	4	4	3	4	4	4	4	4	4	3	3	4	4	3	4	4	4	4	4	4	4	4	4	3	4	4	4	4	4	4	4	3	4
391	2	18	1	1	1	1	3	4	4	4	4	4	4	4	4	4	4	3	3	4	4	4	5	5	4	5	4	5	4	4	4	5	4	4	5	5	5	5	4	4
392	1	19	1	1	1	1	3	2	3	2	3	3	3	3	3	3	4	3	3	3	3	3	3	2	2	3	3	3	3	2	3	2	2	3	3	2	2	2	2	2
393	1	18	1	1	1	1	3	2	3	2	3	2	2	3	3	3	3	3	2	3	2	2	3	3	2	2	3	3	3	3	2	2	3	3	3	3	2	3	3	3
394	1	18	1	1	1	3	4	4	4	4	4	4	4	4	4	4	4	3	4	4	3	4	4	4	3	3	4	4	4	4	4	4	4	4	4	3	4	4	3	3
395	1	25	1	1	1	1	4	3	3	3	3	3	4	4	4	4	3	3	3	3	3	4	4	4	4	4	4	4	4	4	4	4	4	4	4	4	4	4	4	4
396	2	19	1	1	1	1	3	3	5	2	3	2	5	5	5	5	5	5	5	3	2	3	3	3	2	2	3	2	4	3	3	2	2	2	3	3	2	3	2	3
397	2	19	1	1	1	2	3	4	4	3	4	3	4	4	4	4	4	4	4	4	4	4	4	4	3	4	4	4	3	3	3	4	4	4	4	4	4	4	3	4
398	2	19	1	1	1	2	2	4	4	3	4	2	5	5	4	5	3	3	3	3	3	4	4	4	4	4	4	4	4	4	4	4	4	4	4	4	4	4	4	4
399	1	18	1	1	1	2	3	5	5	5	5	5	5	5	5	5	4	4	4	4	4	5	5	5	5	5	5	5	5	5	5	5	5	3	3	2	2	2	2	4
400	1	18	1	1	1	2	3	4	4	3	4	3	4	5	4	3	4	5	4	4	4	4	4	4	3	4	3	4	3	4	3	3	4	3	3	4	3	3	3	4
401	2	21	3	2	1	2	3	5	5	3	4	4	5	5	5	5	5	4	4	5	5	4	4	4	4	4	5	4	4	4	4	5	5	4	4	4	3	4	4	4
402	1	19	1	1	1	2	4	4	4	4	4	4	5	5	4	5	4	5	3	4	2	4	3	3	2	3	4	4	4	4	4	3	2	3	4	4	4	3	2	4
403	2	19	1	1	1	3	3	3	3	2	3	2	3	3	3	3	3	3	3	4	3	2	2	2	2	2	2	3	2	2	2	2	2	3	3	3	3	3	2	3
404	1	18	1	1	1	2	3	4	4	3	4	4	4	4	4	4	4	4	4	4	3	4	4	3	3	4	4	4	4	4	3	3	4	3	4	3	3	3	3	4
405	2	19	1	1	1	2	4	4	5	4	5	4	5	5	5	5	4	5	4	5	5	5	4	4	4	5	5	4	4	4	4	4	4	5	4	4	5	4	4	5
406	1	21	3	2	1	1	4	4	5	3	4	4	4	4	4	4	5	4	3	4	4	3	4	3	3	3	3	4	4	4	3	4	3	3	4	3	3	3	3	4
407	1	18	1	1	1	2	3	2	4	2	2	3	4	4	4	3	3	3	3	3	3	1	1	1	1	1	1	1	1	1	1	1	1	1	1	1	1	1	1	1
408	2	18	1	1	1	3	2	4	5	5	4	5	5	5	5	5	5	5	4	5	5	4	4	4	3	3	5	4	4	3	3	3	3	2	3	1	3	3	3	3
409	2	18	1	1	1	3	2	3	4	2	3	3	5	5	5	5	4	3	3	4	4	4	4	3	3	4	5	4	3	4	5	4	4	2	3	3	4	3	4	5
410	2	19	1	1	1	1	3	3	4	3	3	4	4	4	4	4	4	4	3	4	4	3	4	3	3	3	3	3	3	3	3	2	3	3	3	3	3	2	3	3
411	2	20	1	1	1	2	3	5	5	4	4	5	4	5	5	5	4	4	4	4	5	3	4	3	3	4	5	4	4	4	4	3	3	3	4	3	3	3	3	4
412	1	21	3	2	1	2	3	5	5	4	4	4	5	5	5	5	4	2	3	4	2	3	3	3	3	2	2	3	3	3	2	2	3	2	2	1	2	2	2	2
413	1	18	1	1	1	2	4	5	5	5	5	5	5	5	5	5	5	5	4	5	5	4	4	4	2	4	4	4	4	3	3	4	4	3	4	3	3	4	3	3
414	2	18	1	1	1	3	2	5	4	3	4	4	5	5	5	5	5	5	4	4	5	4	3	3	3	4	4	4	4	4	3	4	4	3	3	3	3	4	3	3
415	1	19	1	1	1	2	3	3	3	3	3	3	4	4	3	3	3	3	3	4	3	3	3	3	3	2	3	3	2	3	3	3	3	2	3	3	3	3	3	3
416	2	19	1	1	1	2	2	4	4	2	3	3	4	4	3	4	4	4	3	4	4	3	3	3	2	2	3	3	3	3	3	3	3	3	4	3	3	3	3	4
417	2	19	1	1	1	1	2	3	2	2	2	2	3	3	3	2	3	3	2	3	3	4	4	4	3	3	4	4	4	3	3	3	2	3	3	2	3	2	2	3
418	2	19	1	1	1	1	4	4	4	2	3	3	5	5	3	4	5	4	3	4	3	4	4	3	3	3	3	3	3	3	3	3	3	3	3	3	3	3	3	3
419	2	19	1	1	1	3	2	4	4	3	5	5	5	5	5	4	5	5	4	5	4	4	4	4	4	4	4	4	4	4	4	4	4	3	4	3	4	4	4	3
420	2	20	3	2	3	2	4	5	5	5	5	5	5	5	5	5	5	5	5	5	5	4	5	5	3	4	5	3	3	4	5	5	5	5	5	5	5	5	5	5
421	2	19	1	1	1	1	4	3	5	3	5	4	5	4	5	4	5	4	4	4	4	3	2	2	2	2	2	2	2	2	2	2	2	2	3	3	3	3	2	2
422	1	19	1	1	1	1	3	5	5	4	4	3	5	5	4	5	5	4	2	4	4	3	3	3	3	4	4	3	3	3	3	4	4	4	5	3	4	3	4	4
423	2	19	1	1	5	1	3	4	4	4	4	4	4	4	4	4	4	4	4	4	4	4	4	4	4	4	4	4	4	4	4	4	4	4	4	4	4	4	4	4
424	2	18	1	1	1	1	2	5	5	4	4	4	5	5	5	5	5	4	4	5	4	4	3	3	3	3	4	4	5	3	3	3	3	3	3	3	3	3	3	3
425	2	19	1	1	1	1	4	4	4	3	3	3	3	4	3	4	3	3	2	3	2	4	4	4	3	3	3	3	3	2	2	2	2	3	3	3	4	3	2	3
426	1	18	1	1	1	2	1	4	4	4	4	3	5	5	5	5	5	5	4	4	3	3	3	3	3	3	3	3	3	3	3	3	3	4	3	3	4	3	3	3
427	2	18	1	1	3	1	4	4	4	3	3	4	5	5	5	5	5	5	5	5	5	5	4	4	4	4	4	5	5	4	4	4	4	3	3	3	3	3	3	3
428	2	18	1	1	1	1	3	4	4	3	5	4	4	5	5	4	5	5	4	4	5	3	3	3	2	3	4	3	3	3	2	2	3	2	2	2	2	2	2	2
429	2	18	1	1	1	1	3	3	3	3	3	3	4	3	3	3	3	3	3	3	3	3	3	3	3	2	3	2	2	3	2	3	3	1	1	1	1	1	1	1
430	2	19	1	1	1	1	4	4	4	2	4	3	4	4	4	4	4	4	4	4	4	3	2	2	2	2	3	2	5	2	2	2	2	2	2	2	2	2	1	2
431	1	20	1	1	1	2	1	3	4	3	5	3	5	5	5	4	5	5	3	3	3	3	3	3	3	3	3	3	3	3	3	3	3	1	3	1	1	1	1	1
432	1	21	3	2	3	1	3	3	4	1	2	4	2	5	3	3	4	4	2	4	4	4	4	4	3	4	4	4	5	4	3	3	3	4	5	3	4	3	1	1
433	2	19	1	1	3	1	2	2	3	2	3	3	4	4	4	3	3	3	2	3	2	3	4	3	3	4	4	3	4	4	3	3	3	3	3	2	3	2	3	3
434	1	20	1	1	1	1	4	2	3	2	2	1	4	4	4	4	2	1	2	2	2	2	2	2	2	2	3	3	2	2	2	2	2	2	2	2	3	2	2	2
435	2	19	1	1	5	2	1	5	5	5	5	5	5	5	5	5	5	5	5	5	5	3	3	3	3	3	3	4	3	3	4	3	4	3	4	4	4	4	3	4
436	2	19	1	1	1	3	3	4	4	2	3	2	4	5	4	4	3	4	3	3	3	3	3	2	2	2	3	3	4	3	3	3	3	3	4	4	3	3	3	4
437	2	21	3	2	5	2	1	4	4	2	3	4	5	5	5	5	4	3	4	3	3	5	5	3	3	3	2	2	4	2	1	1	1	1	1	2	1	2	1	1
438	1	19	1	1	1	1	4	5	5	4	5	5	5	5	5	4	5	4	4	4	4	5	4	4	4	5	4	5	4	5	4	4	3	4	4	4	4	4	4	4
439	2	19	1	1	3	1	3	5	5	3	4	5	5	5	5	5	5	4	5	5	5	4	4	4	4	4	4	4	4	4	4	4	4	2	4	3	3	4	4	3
440	2	19	1	1	1	3	2	3	3	2	3	3	4	4	4	4	2	3	2	3	3	2	2	2	2	2	3	2	3	2	2	2	3	2	2	3	2	2	2	3
441	2	18	1	1	1	1	3	3	5	2	3	3	4	5	5	5	4	5	4	5	3	4	4	3	3	2	3	3	2	4	4	4	3	4	3	2	3	3	5	4
442	2	19	1	1	1	2	2	3	5	2	5	4	5	5	5	5	5	3	3	4	3	4	4	4	4	4	3	4	5	4	4	3	3	4	4	4	4	4	3	3
443	1	20	1	1	1	1	2	3	4	4	3	4	5	5	5	5	5	5	5	5	1	4	4	4	4	4	4	4	4	4	3	3	2	3	3	3	3	3	4	4
444	2	20	1	1	1	2	3	4	5	4	3	4	4	5	5	5	5	5	5	5	5	4	4	3	3	4	4	4	4	4	4	3	4	3	4	3	4	4	3	4
445	1	20	3	2	1	2	3	4	4	3	4	4	4	4	4	4	4	4	4	4	4	4	3	3	3	3	3	3	3	3	3	3	3	3	3	4	4	4	4	4
446	1	19	1	1	1	2	3	4	3	3	2	2	4	4	4	4	4	4	3	4	4	3	3	3	3	3	3	3	3	3	2	3	3	3	3	3	3	3	3	3
447	1	19	1	1	1	1	3	5	5	5	5	5	5	5	5	5	5	5	5	5	5	5	5	5	5	5	5	5	5	5	5	5	5	5	5	5	5	5	5	5
448	1	21	3	2	1	1	2	3	3	3	3	3	4	4	4	4	2	2	2	3	3	3	3	3	3	3	3	3	3	3	3	3	3	3	3	3	3	3	3	3
449	2	20	1	1	1	2	2	3	4	3	4	3	5	5	4	5	5	4	4	5	5	4	3	3	3	3	4	2	4	3	4	3	3	3	4	3	3	3	3	3
450	1	18	1	1	1	2	4	5	5	5	5	5	5	5	5	5	5	5	4	5	5	5	4	3	3	3	4	5	4	3	3	3	3	3	3	3	3	4	3	3
451	1	19	1	1	1	1	3	5	5	5	5	5	5	5	5	5	4	3	2	3	3	5	5	5	5	5	5	5	5	4	4	4	4	3	3	3	3	3	3	3
452	1	19	1	1	1	2	4	4	4	4	5	5	4	4	4	4	5	4	4	4	4	4	4	4	4	4	5	4	5	5	4	3	1	2	2	1	1	1	1	2
453	2	19	1	1	1	1	4	1	3	2	1	1	2	3	3	3	4	4	3	4	3	3	3	2	2	3	3	4	3	3	2	3	3	2	3	2	2	2	2	3
454	2	21	3	2	3	1	3	5	5	5	5	4	5	5	5	5	5	4	4	4	5	4	4	3	4	4	5	5	5	5	5	5	5	4	5	5	5	4	3	3
455	1	19	1	1	1	1	1	4	4	4	4	4	4	4	3	3	4	4	3	3	3	4	4	4	3	3	3	3	3	4	4	2	3	3	3	3	4	4	2	4
456	1	21	3	2	1	1	4	5	5	4	4	4	4	5	5	4	5	4	3	3	4	4	3	2	3	2	3	3	4	4	3	2	3	4	4	4	4	4	3	3
457	1	19	1	1	1	3	3	2	2	2	2	2	2	2	2	2	2	2	2	2	2	3	3	3	3	3	3	3	3	3	3	3	3	3	3	3	3	3	3	3
458	1	18	1	1	1	1	3	4	3	3	4	4	4	4	3	4	4	3	3	4	3	4	4	3	4	4	3	4	4	4	3	4	4	3	3	2	3	3	3	3
459	2	19	1	1	1	1	4	4	4	4	4	4	4	4	4	4	5	4	4	4	4	4	4	4	4	4	4	4	4	4	4	4	4	4	4	4	4	4	4	4
460	1	23	5	2	3	1	3	5	5	4	5	3	5	5	5	5	5	5	5	4	5	5	5	4	4	4	5	5	5	4	3	4	5	3	3	4	4	4	4	4
461	2	18	1	1	1	1	1	3	4	3	4	2	4	4	4	3	4	3	3	4	3	3	4	3	3	3	4	3	2	3	4	3	3	4	4	3	4	2	3	3
462	2	19	1	1	5	2	3	3	4	3	3	3	4	4	4	4	4	4	4	4	3	4	4	4	4	4	4	4	4	4	4	4	4	3	4	3	4	3	3	4
463	1	19	1	1	1	2	1	5	5	5	3	3	5	5	5	5	4	3	3	3	3	1	1	1	1	1	1	1	1	1	2	2	2	1	1	1	1	1	5	5
464	2	19	1	1	1	1	4	4	5	3	4	4	4	4	4	4	4	4	4	4	4	3	3	3	3	4	4	4	4	4	4	4	3	3	3	2	2	2	3	3
465	2	23	5	2	1	2	2	4	4	3	4	3	4	4	4	4	4	4	4	4	4	4	3	3	3	3	4	4	4	3	3	3	4	3	3	2	3	3	2	4
466	1	18	1	1	1	1	2	4	4	3	4	3	4	4	4	4	4	4	3	4	4	3	3	3	4	3	4	3	3	4	3	3	4	2	3	3	3	3	2	3
467	1	19	1	1	1	2	3	4	4	3	3	3	5	5	5	5	3	3	4	3	2	3	3	2	2	3	4	5	4	4	4	4	3	3	3	3	3	3	3	3
468	2	19	1	1	1	1	3	5	5	5	5	5	5	5	5	5	5	5	5	5	5	5	5	5	5	5	5	5	5	5	5	5	5	3	4	4	3	3	4	4
469	1	18	1	1	1	1	3	5	5	3	5	3	5	5	5	5	5	5	3	5	3	4	5	5	4	3	5	4	5	4	3	4	3	5	5	4	4	4	3	5
470	2	19	1	1	1	1	1	5	5	5	5	5	5	5	5	4	5	5	5	5	5	5	4	3	3	3	4	4	4	4	4	4	4	1	1	2	2	2	4	3
471	2	20	1	1	5	2	1	4	4	2	4	4	5	5	4	5	4	4	3	4	4	4	4	4	3	4	4	3	3	5	4	4	3	4	4	4	3	4	4	3
472	1	19	1	1	1	3	1	4	4	4	4	3	4	4	4	4	4	4	3	4	4	3	3	4	3	4	3	3	3	3	3	3	3	3	3	3	3	3	3	3
473	2	18	1	1	1	2	1	5	5	4	5	5	5	5	5	5	4	4	4	4	4	4	5	5	5	4	4	5	5	4	4	4	4	4	4	4	4	4	3	4
474	2	21	3	2	1	3	4	5	5	5	5	5	5	5	5	5	5	4	4	5	5	3	3	1	3	3	3	1	5	3	3	3	3	3	3	3	3	3	3	2
475	1	19	1	1	1	2	3	5	5	5	5	5	5	5	5	5	5	4	5	4	5	2	1	1	2	3	3	2	2	1	1	2	2	2	1	1	2	1	2	1
476	1	19	1	1	5	2	3	5	5	5	4	4	5	5	5	5	5	3	3	3	3	4	5	5	4	4	3	3	3	3	3	3	3	3	3	3	3	3	3	3
477	2	19	1	1	1	2	4	3	3	1	3	3	3	3	3	3	3	3	3	3	3	3	2	1	3	3	3	3	3	3	3	3	3	3	2	3	3	3	2	3
478	2	21	3	2	1	1	3	3	3	3	3	3	3	3	3	3	3	3	3	3	3	3	3	3	3	3	3	3	3	3	3	3	3	3	3	3	3	3	3	3
479	2	19	1	1	1	1	2	5	5	4	4	4	4	4	4	4	4	4	2	4	4	4	4	4	3	3	4	3	4	3	3	3	3	3	3	3	3	3	3	3
480	1	22	3	2	1	2	4	5	5	5	5	5	5	5	5	5	5	5	3	5	4	4	4	5	3	4	4	4	4	4	4	4	4	4	4	4	4	4	4	3
481	1	21	3	2	1	1	3	5	4	5	5	5	5	5	5	5	5	5	5	5	5	5	5	5	5	5	5	5	5	5	5	5	5	5	5	5	5	5	5	5
482	2	20	1	1	1	2	4	4	4	4	4	4	5	5	5	5	5	5	5	5	5	5	5	5	5	5	5	5	5	5	5	5	5	5	5	5	5	5	5	5
483	2	23	5	2	3	1	2	3	4	3	2	2	2	2	2	2	2	3	3	2	2	3	3	3	4	4	4	4	3	5	5	4	5	5	4	5	3	5	5	4
484	2	19	1	1	1	1	3	5	5	4	4	4	5	5	5	5	4	4	4	4	4	4	4	5	4	5	4	5	4	4	4	3	4	4	4	4	4	4	4	4
485	2	23	5	2	3	1	2	3	4	3	2	2	2	2	2	2	2	3	3	2	2	3	3	3	4	4	4	4	3	5	5	4	5	5	4	5	3	5	5	4
486	2	24	5	2	3	2	3	5	5	5	5	4	5	5	5	5	5	5	3	5	5	3	3	3	3	3	3	3	3	3	3	3	3	2	2	2	3	3	2	2
487	2	19	1	1	3	1	2	2	4	1	1	1	2	2	2	2	2	1	1	2	2	2	2	1	1	1	2	3	3	2	3	2	1	3	4	1	1	1	1	1
488	2	21	3	2	1	1	3	5	4	3	3	3	3	5	5	4	5	5	5	5	5	4	4	4	4	4	4	4	4	4	5	3	3	5	5	5	5	4	3	3
489	1	18	1	1	1	2	1	5	5	4	4	4	5	5	5	5	5	5	5	5	5	2	2	2	2	2	2	2	2	2	2	2	2	2	2	2	2	2	2	2
490	1	28	1	1	1	1	3	3	4	3	3	3	5	5	4	5	3	4	2	3	2	4	4	4	4	4	4	5	4	4	4	4	4	4	4	4	4	4	4	4
491	1	18	1	1	1	1	4	4	5	3	4	4	5	5	5	5	5	5	5	5	5	4	4	3	3	3	4	3	4	3	3	3	3	4	4	3	4	4	4	4
492	1	19	1	1	5	2	2	5	5	5	5	5	5	5	5	5	5	4	3	4	4	4	3	3	3	2	3	4	3	2	2	3	2	3	3	2	1	4	4	5
493	2	19	1	1	1	1	3	3	3	3	3	3	4	4	4	4	5	4	4	4	3	3	4	3	3	3	3	3	3	3	3	3	3	3	3	3	3	3	3	3
494	1	18	1	1	1	1	3	4	4	4	5	5	5	5	5	5	4	3	3	5	5	5	4	4	4	4	4	4	3	3	3	3	3	4	4	3	4	4	4	4
495	2	21	3	2	1	1	3	3	4	3	3	3	3	4	4	3	3	3	3	3	3	2	2	2	2	2	2	2	2	2	2	2	2	2	2	2	2	2	2	2
496	1	20	1	1	1	1	2	4	4	2	4	4	4	4	4	4	3	3	3	3	3	3	3	3	4	3	3	4	4	3	2	3	3	2	2	1	1	1	1	2
497	2	19	1	1	3	1	2	2	3	3	3	3	3	3	3	3	3	3	3	3	3	4	4	4	3	3	4	3	4	3	3	3	3	4	4	3	4	3	3	4
498	2	23	5	2	1	2	3	4	4	4	3	3	4	4	4	4	3	3	3	3	3	3	3	3	3	3	3	5	5	4	3	4	4	4	4	4	4	4	4	4
499	1	18	1	1	1	2	4	5	5	5	5	5	5	5	5	5	5	3	4	3	4	4	2	2	2	2	2	4	3	4	3	3	3	4	4	3	3	4	4	1
500	1	19	1	1	3	1	1	5	5	4	5	4	5	5	5	5	5	5	4	5	5	5	5	5	5	5	5	5	5	5	5	5	4	5	5	5	4	4	4	4
501	2	19	1	1	3	2	2	4	4	3	4	4	4	4	5	5	5	5	4	5	5	4	4	4	4	4	4	4	4	4	4	4	4	4	4	4	4	3	3	3
502	1	19	1	1	3	2	1	3	3	3	3	2	3	3	3	3	3	3	3	3	3	3	3	3	3	3	3	3	3	3	3	3	3	3	3	3	3	3	3	3
503	2	18	1	1	5	1	1	4	4	3	3	3	5	5	5	5	5	5	4	4	4	4	3	3	3	3	3	3	3	3	3	3	3	3	3	3	3	3	3	3
504	1	22	3	2	1	2	3	5	5	1	2	5	5	5	5	5	5	5	3	5	1	5	1	1	1	1	5	5	5	5	1	4	5	5	5	5	5	5	5	5
505	2	21	3	2	3	2	4	4	4	2	3	3	4	4	4	4	4	4	4	4	3	4	4	4	3	4	4	4	4	4	3	4	3	4	4	4	4	3	3	4
506	2	21	3	2	1	1	4	3	4	3	4	4	4	4	4	4	4	4	2	4	2	3	2	4	1	4	2	2	2	2	2	4	4	2	2	2	2	2	2	4
507	1	22	3	2	1	2	4	5	5	4	4	4	4	5	5	5	4	4	4	5	5	4	5	5	4	4	4	5	4	3	4	3	4	3	4	4	5	5	4	5
508	2	19	1	1	5	2	4	5	5	4	5	5	5	5	5	5	5	5	2	5	4	5	5	5	5	5	5	5	5	5	3	3	3	4	5	5	4	4	4	5
509	2	24	5	2	3	1	3	4	5	3	4	4	5	5	5	5	5	5	5	4	5	3	3	3	3	3	3	3	3	4	4	4	4	3	3	3	3	3	3	3
510	2	18	1	1	1	1	3	3	1	4	4	4	2	1	4	4	2	1	4	2	5	2	2	2	3	4	4	3	5	2	4	3	5	3	3	3	3	3	4	4
511	2	23	5	2	1	1	2	5	5	3	4	4	3	5	4	4	4	5	3	4	4	4	4	4	3	3	3	2	2	3	2	3	2	3	4	2	3	2	2	3
512	1	21	3	2	5	2	3	5	5	5	5	4	5	5	5	5	5	5	4	5	5	4	4	4	4	3	4	4	4	4	4	4	4	4	4	4	4	4	4	4
513	2	19	1	1	7	1	2	4	4	3	3	4	3	3	3	3	4	2	2	4	3	3	2	2	2	2	2	3	3	3	3	3	3	2	3	3	3	3	2	2
514	2	23	5	2	1	2	4	5	5	5	5	4	5	5	5	5	4	5	4	4	5	4	3	3	3	3	4	3	4	3	3	4	3	3	3	2	3	3	3	3
515	1	23	5	2	1	1	4	5	5	5	5	5	5	5	5	5	5	5	5	5	5	3	3	3	4	4	4	4	4	3	3	3	4	2	4	4	3	3	4	4
516	2	19	1	1	1	1	4	5	5	4	5	4	5	5	4	4	5	5	4	4	4	4	4	4	3	4	4	4	4	4	4	4	4	3	4	4	4	3	3	3
517	1	19	1	1	1	1	3	4	4	4	4	4	4	4	4	4	4	4	4	4	4	5	5	4	4	4	4	4	4	4	4	5	4	4	4	5	4	4	4	4
518	1	23	5	2	1	1	2	5	5	4	5	5	5	5	5	5	3	3	3	3	3	4	4	3	3	3	3	3	3	3	3	4	4	3	3	4	3	4	3	4
519	2	23	5	2	3	1	3	5	5	4	4	3	5	5	5	5	3	4	3	4	5	4	3	3	3	3	3	4	3	3	2	3	4	3	3	3	4	4	4	4
520	2	21	3	2	5	3	2	5	5	5	5	5	5	5	5	5	4	4	4	4	4	4	4	4	4	4	4	5	5	4	4	4	4	3	3	4	4	3	4	4
521	2	24	5	2	2	2	4	5	5	5	5	5	5	5	5	5	4	4	4	4	4	5	5	5	5	5	5	5	5	5	5	5	5	5	5	5	5	5	5	5
522	2	24	5	2	2	1	3	4	4	4	4	4	3	3	3	3	2	2	2	2	2	4	4	4	4	4	4	4	4	4	4	4	4	4	4	4	4	4	4	4
523	2	22	3	2	2	2	4	4	5	4	4	4	5	5	5	5	4	4	5	5	4	5	3	3	5	5	5	5	5	2	3	5	5	5	4	5	5	5	4	4
524	1	20	3	2	2	2	4	4	5	5	4	4	4	5	5	5	4	4	4	4	3	4	5	4	4	5	4	5	5	4	4	4	5	4	4	5	4	5	5	4
525	2	21	3	2	2	3	3	4	4	2	4	3	5	5	5	4	4	4	4	4	4	2	2	2	2	2	2	2	2	2	2	2	2	2	2	2	2	2	2	2
526	1	23	5	2	2	2	1	5	5	5	5	5	5	5	5	5	5	5	5	5	5	4	4	3	3	3	3	3	3	5	4	4	4	5	5	5	5	5	5	4
527	2	21	3	2	2	1	3	5	4	4	5	5	3	3	3	3	2	3	3	2	2	5	5	5	5	5	5	5	5	3	3	3	3	5	5	5	5	5	4	5
528	2	21	3	2	2	2	3	5	5	5	5	5	5	5	5	5	5	5	5	5	5	4	4	4	4	4	4	4	4	5	5	4	4	5	5	5	5	5	4	4
529	1	23	5	2	2	2	3	5	5	5	5	5	5	5	5	5	5	3	3	3	3	4	4	4	4	4	4	4	4	4	4	4	4	4	4	4	4	4	3	3
530	1	18	1	1	1	2	2	4	4	4	4	3	4	4	4	4	4	4	4	4	4	3	2	1	2	2	2	1	4	3	3	3	3	3	2	2	3	2	1	5
531	2	21	3	2	1	1	4	4	4	3	3	3	4	4	4	4	4	4	2	3	2	3	3	3	3	3	3	3	3	3	3	3	3	3	3	3	3	3	3	3
532	2	20	3	2	2	1	4	4	4	4	5	5	5	5	5	5	5	5	5	5	5	4	4	5	4	4	4	4	4	5	4	5	5	5	5	5	5	5	5	5
533	2	19	1	1	7	1	3	3	3	2	3	3	4	4	4	4	3	3	3	3	3	4	3	3	2	2	3	4	3	3	2	2	2	3	3	3	3	3	2	2
534	1	18	1	1	2	1	3	4	4	4	4	4	5	5	5	5	3	3	3	3	3	4	4	4	4	4	4	4	4	4	4	4	4	4	4	4	4	4	4	4
535	2	19	1	1	2	2	3	4	4	4	4	4	4	4	4	4	4	4	4	5	4	4	4	3	5	5	5	4	4	4	4	3	3	4	4	4	4	4	4	4
536	1	24	5	2	2	2	1	3	3	2	3	2	3	3	3	3	3	3	3	3	3	3	3	3	3	3	3	3	2	3	3	3	3	2	3	2	3	3	3	3
537	1	21	3	2	2	1	4	4	3	3	4	4	4	4	4	2	4	3	3	3	4	2	3	2	3	2	2	4	4	4	3	3	3	2	3	3	4	3	4	3
538	1	21	3	2	2	1	3	5	5	5	5	5	5	5	5	5	4	5	4	3	4	5	4	4	4	4	4	4	4	4	3	4	4	4	4	5	5	4	3	4
539	1	23	5	2	2	1	3	3	4	3	4	3	3	3	4	4	4	3	3	3	3	4	4	4	3	3	3	4	4	3	3	3	3	4	4	3	3	3	3	4
540	2	18	1	1	2	1	4	4	5	3	4	5	5	5	5	5	5	5	5	5	5	5	5	5	3	5	4	5	3	4	3	3	3	3	3	3	3	3	2	3
541	1	21	3	2	2	2	4	4	4	4	4	3	5	5	5	5	4	3	2	4	4	4	3	2	3	3	3	4	3	3	3	2	2	4	4	5	4	3	3	2
542	2	21	3	2	5	1	2	4	4	4	4	4	4	4	4	4	4	4	4	4	4	4	4	4	4	4	4	4	4	4	4	4	3	4	4	3	4	4	3	3
543	2	21	3	2	2	1	4	4	4	4	4	3	5	5	5	5	5	2	3	4	2	3	3	2	2	2	2	2	3	2	2	2	2	4	4	4	3	3	2	3
544	2	19	1	1	2	2	4	5	5	2	5	5	5	5	5	5	5	5	5	5	5	4	3	3	3	3	3	3	3	3	3	3	3	4	4	3	1	3	5	5
545	1	19	1	1	2	1	3	5	5	5	5	5	5	5	5	5	5	5	5	5	5	5	5	5	5	5	5	5	5	5	5	5	5	5	5	5	5	5	5	5
546	2	20	1	1	2	1	3	4	4	3	4	3	4	5	4	5	4	4	4	3	4	3	3	3	3	3	3	3	3	3	3	3	3	3	3	3	3	3	3	3
547	2	23	5	2	1	1	2	4	4	4	4	4	4	4	4	4	5	4	3	4	3	4	4	4	3	3	3	3	4	3	3	3	3	3	3	3	3	3	3	3
548	2	19	1	1	2	2	4	3	4	2	3	2	5	5	5	4	3	3	3	3	3	3	3	2	2	1	1	3	3	2	3	3	3	3	4	3	3	3	3	3
549	1	19	1	1	2	3	3	3	4	3	3	3	4	4	4	4	3	3	2	3	3	4	4	4	3	3	4	4	5	4	3	4	4	3	3	3	4	3	4	4
550	2	19	1	1	2	1	2	5	5	4	5	4	5	5	5	5	5	5	5	5	5	4	4	4	4	4	5	4	4	4	5	4	4	4	5	4	4	4	3	4
551	2	18	1	1	1	1	3	3	4	3	4	3	4	4	4	4	4	3	3	4	4	4	4	4	3	3	3	3	3	3	3	3	3	3	3	3	3	3	3	3
552	2	19	1	1	2	1	3	2	3	1	3	2	3	3	3	3	3	3	2	3	1	3	3	2	3	2	3	3	3	3	3	3	3	2	3	3	3	3	2	3
553	2	21	3	2	2	1	3	2	3	1	1	1	3	3	3	3	4	2	3	3	3	3	3	3	3	3	3	3	3	3	3	3	3	3	3	3	3	3	2	2
554	2	19	1	1	2	2	3	2	3	2	3	2	3	4	3	3	3	3	3	4	3	3	3	3	3	3	3	3	3	3	3	3	3	3	3	3	3	3	3	3
555	2	21	3	2	1	1	4	3	5	3	5	5	5	5	5	5	5	5	1	3	3	3	3	2	2	2	3	4	3	3	2	2	2	1	2	1	1	1	2	1
556	2	18	1	1	2	2	1	4	4	4	4	4	5	5	5	5	5	5	5	5	5	4	3	3	3	3	3	3	3	4	3	3	3	2	2	2	3	3	2	2
557	2	19	1	1	2	1	2	5	5	2	4	3	5	5	5	5	4	3	3	3	3	3	3	3	3	3	3	3	3	3	3	3	3	3	3	4	3	3	3	4
558	2	21	3	2	2	1	2	3	4	4	3	3	4	4	4	4	4	4	4	4	4	3	4	3	3	3	3	4	4	3	3	3	3	3	3	3	3	3	3	3
559	1	24	5	2	4	3	4	4	4	3	4	4	5	5	5	5	4	4	4	4	4	5	5	5	5	5	5	5	5	5	5	5	5	5	5	5	5	5	5	5
560	1	20	1	1	2	2	3	4	4	4	4	4	5	5	5	5	5	5	5	5	5	5	5	5	5	5	5	5	5	5	5	5	5	5	5	5	5	5	5	5
561	1	19	1	1	2	2	2	3	3	3	3	3	3	3	3	3	2	2	3	2	1	3	4	3	3	3	3	5	4	2	3	3	3	1	3	1	1	2	1	1
562	1	20	3	2	2	1	3	1	3	1	1	1	4	3	4	3	4	4	3	4	2	5	5	5	5	4	4	4	5	5	2	5	5	4	4	3	4	2	2	2
563	1	19	1	1	4	2	3	3	4	4	3	5	5	5	2	5	3	2	1	2	1	4	3	3	2	2	4	4	4	4	3	4	5	4	3	5	3	2	5	3
564	2	23	5	2	4	1	2	3	3	3	3	3	5	5	5	5	4	3	2	4	5	3	3	3	3	3	3	3	3	3	3	3	3	3	3	3	3	3	3	3
565	2	19	1	1	4	1	3	4	4	2	4	4	5	5	5	5	5	4	4	4	4	2	2	2	2	2	2	2	2	2	2	2	2	2	2	3	2	2	2	4
566	2	21	3	2	4	2	3	5	4	4	5	5	4	5	5	5	5	4	4	4	5	4	3	4	3	4	4	4	4	3	3	4	4	3	3	4	4	4	3	3
567	2	20	3	2	5	2	1	5	5	3	4	3	5	5	5	4	4	4	5	4	4	4	4	3	4	4	4	3	4	4	4	3	3	4	4	5	4	5	3	4
568	2	20	3	2	5	2	1	4	4	3	3	2	5	5	4	4	4	3	3	5	4	4	4	3	2	4	4	3	3	4	3	4	3	3	5	4	4	3	2	3
569	2	21	3	2	2	1	3	4	4	4	4	4	4	4	4	4	4	4	4	4	4	3	3	2	3	4	4	4	3	3	4	4	4	4	4	5	5	5	5	5
570	2	19	1	1	2	3	4	4	4	3	3	3	5	5	5	5	4	3	3	5	4	5	3	3	3	3	4	4	4	4	4	4	3	4	4	4	5	3	3	4
571	2	21	3	2	4	1	2	4	3	3	4	3	4	4	4	4	4	4	4	4	4	4	4	4	4	4	4	4	4	3	3	3	3	3	4	3	4	4	3	3
572	2	23	5	2	4	1	4	4	4	3	4	3	4	4	4	4	4	3	3	3	3	3	3	3	3	3	3	3	3	3	3	3	4	3	3	4	3	3	3	3
573	2	20	3	2	4	2	2	4	4	4	4	4	5	5	5	5	5	4	4	4	4	4	4	4	4	4	4	4	4	4	4	4	4	4	4	4	4	4	4	4
574	2	24	5	2	4	3	3	3	4	4	4	3	5	5	5	5	3	3	3	5	3	3	3	3	3	2	2	3	2	3	4	3	2	4	4	3	3	3	3	3
575	2	24	5	2	4	2	1	5	5	4	4	3	5	5	5	5	3	3	3	3	3	5	5	5	5	5	5	5	4	4	4	5	4	4	4	5	5	5	4	5
576	2	18	1	1	4	3	3	3	3	3	3	3	4	4	4	4	4	4	4	4	4	3	3	3	3	3	3	2	2	3	3	3	3	3	3	3	3	3	3	3
577	2	23	5	2	4	3	3	3	3	2	4	2	4	4	3	3	2	1	2	2	1	2	2	2	2	3	3	2	2	2	2	2	2	2	2	1	2	2	2	2
578	1	19	1	1	4	2	1	3	4	3	5	4	5	5	5	5	3	3	2	4	4	3	3	3	3	3	3	3	3	3	3	3	3	2	2	2	3	2	2	1
579	2	18	1	1	7	1	3	3	3	3	3	3	5	5	5	5	4	4	3	3	4	4	4	4	4	4	4	3	4	3	3	3	3	3	3	1	1	2	3	2
580	2	23	5	2	4	1	1	3	3	3	3	3	3	3	3	3	4	4	3	3	3	4	4	4	3	4	3	5	5	4	3	3	3	3	3	3	3	3	3	3
581	2	21	3	2	2	2	3	3	4	3	3	3	4	4	4	4	4	3	3	4	3	2	3	2	2	2	2	2	3	2	3	2	2	3	3	3	3	3	3	3
582	2	20	1	1	2	2	2	5	5	4	5	5	5	5	5	5	5	5	4	5	5	5	5	4	4	4	4	5	5	5	5	4	3	5	5	4	5	4	4	3
583	2	19	1	1	2	2	2	5	5	5	4	5	4	4	4	4	3	3	3	3	3	3	3	3	3	3	3	3	3	3	3	3	4	4	4	4	4	4	4	4
584	2	24	5	2	4	1	1	4	5	4	4	3	5	5	4	4	4	4	4	4	4	3	3	3	3	4	4	4	4	3	3	3	3	4	4	4	4	4	4	4
585	1	19	1	1	7	1	3	5	5	4	5	4	5	5	5	5	5	5	4	5	4	4	4	4	5	4	5	5	5	4	3	4	5	4	4	3	3	3	2	2
586	2	21	3	2	2	2	3	5	5	3	4	4	4	4	4	4	3	3	3	3	3	4	4	4	4	4	4	4	4	4	4	4	4	4	4	4	4	4	4	4
587	1	23	5	2	3	2	3	4	5	3	4	2	5	5	5	5	3	3	1	2	3	3	4	2	3	4	5	5	3	3	4	5	5	3	4	2	4	4	4	2
588	2	23	5	2	1	2	2	5	5	2	5	3	5	5	5	3	5	4	3	3	5	4	4	4	3	3	4	4	3	4	3	3	4	2	4	3	4	4	4	3
589	1	30	5	2	2	3	4	5	5	5	5	5	5	5	5	5	5	5	5	5	5	4	5	4	4	5	5	5	3	3	5	5	5	5	5	5	5	5	3	2
590	2	20	3	2	2	2	2	4	4	4	4	4	4	4	4	4	3	3	2	3	2	4	3	4	4	4	4	4	4	4	4	4	4	4	4	4	4	4	3	4
591	2	23	5	2	2	1	2	3	4	3	3	3	4	5	4	4	5	4	3	3	4	3	4	4	3	4	3	4	4	4	3	3	3	3	4	3	3	3	3	4
592	2	21	3	2	2	2	2	4	4	3	3	4	4	4	4	4	5	5	2	3	3	3	3	3	3	3	3	3	3	2	2	2	2	1	2	2	1	2	1	1
593	2	21	3	2	5	2	1	5	5	4	5	4	5	5	5	5	4	5	5	5	4	4	4	4	4	4	4	4	4	4	5	4	4	5	5	5	5	5	3	4
594	2	21	3	2	4	1	4	4	4	4	4	4	5	5	5	5	5	5	5	5	5	4	5	5	4	5	5	5	5	4	4	4	4	4	5	4	3	5	4	5
595	2	20	3	2	2	1	3	4	5	4	3	3	5	5	5	5	5	5	3	4	4	4	4	3	4	4	4	4	3	4	4	3	3	4	5	5	5	5	3	4
596	2	19	1	1	7	2	2	4	4	4	4	4	3	3	4	4	3	4	4	4	4	3	3	3	3	3	3	3	3	4	4	3	3	2	3	2	2	2	2	3
597	2	23	5	2	2	1	3	5	5	4	5	4	5	5	3	3	5	5	5	4	5	3	3	3	3	3	3	3	3	3	3	3	3	3	4	4	3	3	3	3
598	2	20	3	2	2	1	4	5	5	4	5	4	5	5	5	5	4	5	4	4	4	3	4	3	4	4	4	4	4	4	4	3	3	5	4	5	5	5	4	5
599	2	20	3	2	5	2	1	4	4	3	3	2	5	5	4	4	4	3	3	5	4	4	4	3	2	4	4	3	3	4	3	4	3	3	5	4	4	3	2	3
600	2	21	3	2	3	2	3	5	5	3	5	4	5	5	5	5	5	5	4	4	4	3	3	3	3	3	3	3	3	3	2	3	3	4	4	5	5	3	3	3
601	2	20	1	1	2	2	2	4	4	4	4	4	5	5	5	5	4	3	3	4	5	5	5	5	5	5	5	5	5	4	4	4	4	4	4	4	5	5	5	4
602	1	20	3	2	2	1	3	3	4	2	3	3	4	4	4	4	4	4	4	4	4	3	3	3	3	3	3	3	3	2	2	3	3	3	3	3	3	3	3	3
603	2	21	3	2	2	2	3	4	5	3	3	3	5	4	5	4	4	3	2	4	5	4	4	3	3	2	3	3	3	3	3	2	3	3	3	4	4	3	3	3
604	1	23	5	2	1	1	3	4	5	3	4	4	4	4	4	4	3	5	5	5	5	4	4	4	4	4	4	4	4	4	4	4	4	4	4	4	4	4	4	4
605	2	19	1	1	2	1	3	4	4	3	4	4	4	4	4	4	4	3	3	4	4	4	4	4	4	4	4	4	4	4	4	4	4	4	4	4	4	4	3	4
606	2	24	5	2	4	2	3	4	4	4	4	4	4	4	4	4	4	4	3	4	4	3	3	3	3	3	3	3	3	4	2	2	2	3	2	3	3	3	3	3
607	2	21	3	2	1	2	1	5	5	3	5	5	5	5	5	5	5	5	5	5	5	4	4	4	4	4	4	4	4	4	4	4	4	5	5	5	5	5	5	5
608	2	18	1	1	2	1	3	4	4	3	4	4	4	4	4	5	3	3	3	4	4	4	4	3	3	4	4	3	3	4	4	3	3	4	4	4	4	4	4	4
609	2	19	1	1	2	1	3	3	3	2	3	2	3	3	3	4	3	3	3	3	3	4	4	3	4	3	3	4	3	3	3	3	3	2	3	2	2	2	2	2
610	2	20	1	1	4	2	2	3	3	3	3	3	3	3	3	3	3	3	3	3	3	4	4	4	3	3	3	3	3	3	3	3	3	3	3	3	3	3	3	3
611	1	23	5	2	1	1	3	5	5	4	5	4	5	4	5	5	4	3	4	4	4	5	5	5	5	5	5	5	5	4	5	3	5	3	4	4	4	5	4	3
612	2	19	1	1	1	2	2	3	3	2	3	3	4	4	3	3	3	4	3	3	3	3	3	3	3	3	3	3	3	3	3	3	3	3	3	4	3	3	3	3
613	2	23	5	2	4	2	4	4	4	3	4	2	4	4	4	4	4	4	4	4	4	3	3	2	2	3	3	2	2	3	3	3	3	4	4	3	4	3	2	4
614	2	23	5	2	4	2	3	4	5	2	4	4	4	4	4	4	5	5	4	5	5	4	4	4	4	4	4	5	5	4	4	4	3	3	4	3	3	3	2	3
615	2	19	1	1	4	1	3	3	2	2	2	3	4	4	3	3	3	3	2	4	2	3	4	4	3	2	3	4	3	3	3	3	3	2	3	3	2	2	1	2
616	1	18	1	1	4	3	2	4	4	3	4	4	4	4	4	4	4	4	4	4	4	4	4	4	4	4	4	4	3	3	3	3	3	4	4	3	3	4	3	3
617	2	18	1	1	4	2	4	3	3	2	5	5	5	5	5	5	5	3	5	5	5	3	5	5	5	5	5	5	5	4	4	3	3	2	2	2	2	2	2	2
618	2	19	1	1	1	1	2	3	4	4	4	3	4	4	4	4	4	4	4	4	4	4	4	4	4	4	4	4	4	4	4	4	4	3	3	3	3	3	3	3
619	1	21	3	2	2	1	2	3	4	2	4	4	4	4	4	4	4	3	4	4	3	3	4	3	3	4	4	3	4	3	4	4	4	3	4	2	4	3	3	4
620	2	25	5	2	4	3	2	4	3	3	4	4	4	4	4	4	4	4	3	4	4	4	4	3	3	4	4	4	4	4	4	4	4	4	4	4	4	4	3	3
621	2	19	1	1	2	1	3	3	2	1	2	1	3	3	4	4	3	2	1	2	1	2	2	3	2	3	3	3	3	2	2	2	2	2	3	2	2	1	1	2
622	2	20	3	2	1	1	3	5	4	4	4	4	5	5	5	4	5	5	4	5	4	3	3	3	4	3	3	2	4	4	3	3	3	3	3	3	3	4	4	4
623	1	21	3	2	2	1	3	3	3	3	3	4	4	4	4	4	4	4	5	5	5	4	4	4	5	4	4	4	5	4	4	5	4	4	5	4	5	4	4	4
624	2	19	1	1	2	1	3	2	3	2	2	2	4	4	3	4	4	4	4	4	3	5	5	5	4	5	5	5	5	4	3	3	2	4	3	4	3	3	3	3
625	2	21	3	2	5	2	3	3	4	3	3	3	5	5	5	5	4	5	3	4	4	4	4	3	3	4	4	4	3	4	4	3	4	5	5	5	5	5	4	4
626	2	23	5	2	4	1	2	3	3	2	3	3	4	4	4	4	3	3	3	3	3	4	3	3	3	3	4	4	3	3	3	3	3	4	4	4	4	4	4	4
627	2	19	1	1	2	2	3	4	5	4	4	4	4	4	5	5	3	2	4	4	3	3	4	4	2	3	3	4	4	3	2	2	3	3	2	2	2	2	2	2
628	1	23	5	2	2	2	4	4	4	4	4	4	4	4	4	4	4	4	3	4	4	4	3	3	3	3	3	3	4	3	4	4	4	3	3	3	4	4	3	3
629	2	19	1	1	2	1	2	3	2	1	3	2	4	4	2	3	3	3	3	3	3	4	2	2	3	3	3	4	4	2	3	2	2	3	3	3	3	3	4	3
630	2	21	3	2	1	2	3	4	4	4	3	3	4	4	4	4	4	3	4	4	4	4	4	4	3	3	3	4	4	4	4	4	4	4	3	4	4	4	4	4
631	2	23	5	2	4	1	2	4	4	4	4	4	4	4	4	4	4	3	3	3	4	3	3	4	3	3	3	3	3	3	3	3	3	3	3	3	3	3	3	3
632	1	19	1	1	2	1	4	3	3	3	3	3	3	3	3	3	3	3	3	3	3	3	3	3	3	3	3	3	3	3	3	3	3	3	3	3	3	3	3	3
633	2	20	1	1	4	1	2	3	4	4	3	4	4	4	4	4	4	4	4	4	4	3	3	4	3	3	4	4	4	3	4	4	4	4	4	2	3	3	3	3
634	2	18	1	1	2	1	2	4	4	4	5	4	5	5	5	5	4	4	4	4	4	5	5	5	4	4	4	3	4	4	3	2	2	4	4	5	5	4	3	3
635	2	24	5	2	4	3	4	5	5	5	5	5	5	5	5	5	5	5	5	5	5	4	4	3	4	4	4	4	4	3	2	4	3	3	4	3	3	4	4	3
636	1	21	3	2	1	1	4	5	5	4	4	3	5	5	5	5	5	5	3	4	4	3	3	3	3	3	4	4	4	3	3	4	4	3	4	3	3	3	2	3
637	1	19	1	1	2	2	4	5	5	4	5	4	5	5	5	5	5	5	5	5	5	4	4	4	4	4	3	5	4	3	3	3	4	3	3	3	3	3	3	3
638	1	21	3	2	1	2	3	5	5	5	5	5	5	5	5	5	5	5	5	5	5	3	2	3	2	1	2	4	3	4	2	3	1	2	4	1	3	3	4	2
639	2	24	5	2	2	3	2	5	5	3	4	4	5	5	5	5	5	5	5	5	5	4	3	3	3	3	4	4	3	4	4	3	3	3	3	3	3	3	3	3
640	2	19	1	1	1	1	3	1	4	1	1	1	3	3	3	3	2	3	3	2	3	3	3	3	3	3	3	3	3	3	3	3	3	3	3	3	3	3	3	3
641	2	23	5	2	1	1	2	4	4	3	4	3	4	4	4	4	4	3	3	4	3	4	4	3	3	3	4	4	4	4	3	3	3	3	4	3	3	3	3	4
642	2	21	3	2	5	1	2	4	4	2	3	2	3	3	4	3	4	3	3	4	4	3	3	3	3	3	3	3	3	3	3	3	3	3	3	3	3	3	3	3
643	2	19	1	1	1	1	3	4	4	3	3	3	3	4	4	4	3	2	2	4	3	4	3	3	2	3	3	2	3	3	3	3	3	3	3	3	3	3	2	2
644	2	19	1	1	1	3	4	3	4	3	4	5	5	5	5	5	4	4	3	4	3	3	3	3	3	3	3	3	3	3	3	3	3	3	3	3	3	3	3	3
645	2	19	1	1	5	1	3	4	4	3	4	4	4	4	4	4	4	4	4	4	4	4	4	4	4	4	4	4	4	4	4	4	4	3	4	3	4	4	4	3
646	2	21	3	2	7	1	3	4	4	3	3	4	4	5	5	5	4	5	3	5	4	4	4	4	3	4	4	4	4	4	4	3	3	4	4	3	4	3	4	4
647	2	24	5	2	3	1	3	3	4	3	2	3	3	3	4	3	4	4	3	3	4	3	3	3	3	3	3	3	3	3	2	3	3	3	3	3	3	3	2	2
648	2	23	5	2	4	1	2	4	5	3	3	4	5	5	5	4	4	4	3	4	4	4	3	3	4	4	3	4	4	3	5	4	3	3	3	3	3	2	3	3
649	2	19	1	1	2	2	1	3	4	3	3	3	5	5	5	5	3	2	2	2	2	2	2	2	2	2	3	3	4	3	3	3	3	2	3	3	3	3	1	1
650	2	19	1	1	2	2	4	5	5	3	5	5	5	5	5	5	4	4	3	3	3	4	3	3	3	3	4	4	3	3	3	3	3	3	2	3	4	4	3	2
651	1	19	1	1	2	2	3	3	3	3	3	3	4	4	4	4	3	3	3	3	3	4	4	4	4	4	4	4	4	4	4	4	4	4	4	4	4	4	4	4
652	2	18	1	1	2	1	1	4	3	3	4	4	4	4	4	4	4	4	3	3	3	3	3	3	3	3	4	3	3	4	4	3	4	3	4	3	4	3	4	4
653	1	20	3	2	5	1	3	3	3	3	3	3	3	3	3	3	3	3	3	3	3	3	3	3	3	3	3	3	3	3	3	3	3	3	3	3	3	3	3	3
654	1	18	1	1	1	2	2	5	5	5	5	5	5	5	5	5	5	5	5	5	5	4	4	4	4	4	4	4	4	3	3	3	3	3	3	3	3	3	3	3
655	1	19	1	1	1	2	1	3	3	3	3	3	4	4	4	4	3	3	3	3	3	4	4	4	4	4	4	4	4	3	3	4	4	4	4	4	4	4	4	4
656	2	19	1	1	1	2	3	5	5	4	4	4	4	4	5	4	4	4	4	4	4	4	4	4	4	4	4	4	4	4	3	4	4	4	4	4	3	3	4	3
657	2	22	5	2	2	1	1	3	4	3	3	2	3	3	3	3	3	3	3	3	3	3	3	3	3	3	3	3	3	3	3	3	3	3	3	4	4	4	4	4
658	2	20	3	2	4	1	2	4	2	2	3	3	4	4	4	4	4	3	3	3	3	3	3	3	3	3	3	3	3	3	3	3	3	3	3	3	3	3	3	3
659	2	23	5	2	4	1	4	4	4	3	4	4	4	4	4	4	4	4	4	3	4	4	4	4	4	4	4	4	4	4	4	4	4	4	4	3	3	3	3	4
660	2	19	1	1	2	2	4	5	5	4	4	5	5	5	5	5	5	5	4	5	4	4	4	4	4	4	5	5	5	4	4	4	5	4	4	4	4	4	5	5
661	2	20	3	2	2	1	3	3	4	3	3	3	4	4	4	3	4	4	3	3	3	4	4	4	3	4	4	4	4	4	4	3	3	4	4	4	4	3	3	3
662	2	23	5	2	1	2	3	5	5	4	5	5	5	5	5	5	5	5	4	5	5	5	5	5	4	4	5	5	5	5	4	4	3	4	4	4	5	5	4	4
663	1	21	1	1	4	2	3	3	3	2	3	4	4	4	3	3	3	5	5	5	5	5	5	4	4	4	3	5	4	5	3	2	2	2	3	1	1	2	3	4
664	2	21	3	2	5	2	3	4	4	4	4	4	4	4	4	4	3	3	3	3	3	5	5	5	5	5	5	5	5	4	5	5	4	4	4	4	4	4	2	3
665	2	20	3	2	1	3	4	3	5	4	4	4	5	5	5	5	5	5	4	5	5	4	4	5	4	4	4	4	5	4	4	4	4	5	5	5	5	5	5	5
666	2	19	1	1	6	1	2	4	4	5	5	5	4	4	4	4	3	3	3	3	3	4	4	4	4	4	4	4	4	4	4	4	4	4	4	4	4	4	4	4
667	2	19	1	1	6	1	2	3	3	3	3	3	4	4	4	4	3	3	3	3	3	4	3	3	4	4	4	4	4	3	3	4	3	4	3	3	3	4	3	3
668	1	19	1	1	6	2	4	3	3	3	3	3	4	4	4	4	3	3	3	3	3	4	4	4	4	4	4	4	4	4	4	4	4	4	4	4	4	4	4	4
669	1	20	3	2	6	1	2	5	5	4	4	4	5	5	5	5	3	3	2	3	2	5	4	4	4	4	4	4	4	3	3	3	3	3	4	3	3	3	3	3
670	2	19	1	1	6	1	2	3	3	2	3	2	3	4	4	4	4	4	3	4	3	3	4	4	3	4	3	4	4	4	4	4	4	3	4	4	4	3	3	3
671	1	21	3	2	6	1	2	5	5	3	4	5	5	5	5	5	5	5	3	5	5	5	5	4	3	3	4	5	5	3	3	3	3	5	5	5	5	5	4	5
672	2	21	3	2	4	2	4	5	5	5	5	5	5	5	5	5	5	5	5	5	5	3	3	2	3	2	3	3	3	3	3	3	3	3	3	3	3	3	3	3
673	2	19	1	1	6	2	3	2	3	1	2	2	3	3	3	3	3	3	3	3	3	2	3	3	2	3	3	2	3	2	2	2	3	1	3	1	2	1	1	1
674	2	21	3	2	6	1	3	1	1	1	1	1	4	4	4	4	1	1	1	1	1	4	4	4	4	4	4	4	4	4	4	4	4	4	4	4	4	4	4	4
675	2	20	3	2	6	1	3	4	4	4	4	4	5	5	5	5	5	5	5	5	5	5	5	4	3	3	4	5	3	5	3	4	4	2	3	3	3	4	3	4
676	1	19	1	1	3	3	3	1	1	1	1	1	1	1	1	1	1	1	1	1	1	1	1	1	1	1	1	1	1	1	1	1	1	1	1	1	1	1	1	1
677	2	19	1	1	6	2	3	4	5	2	5	4	5	5	5	5	5	5	5	5	4	4	4	4	3	4	4	4	3	4	4	3	2	3	4	4	3	4	2	3
678	2	21	3	2	6	2	4	4	5	4	4	4	4	5	5	4	4	4	4	4	4	4	4	4	3	3	5	4	4	4	4	4	4	4	4	3	4	4	4	3
679	2	19	1	1	6	1	3	3	4	2	3	2	4	4	4	4	3	3	3	3	3	4	4	4	4	3	3	4	5	3	4	4	3	3	4	3	2	3	4	4
680	1	22	3	2	6	3	3	3	4	3	4	2	3	4	4	4	3	4	3	3	3	3	2	2	2	2	3	3	3	2	3	3	3	2	3	2	3	3	3	2
681	2	20	3	2	6	1	2	4	4	2	2	2	2	3	3	4	3	3	2	3	4	4	5	3	3	3	3	3	4	3	3	3	3	4	3	4	4	3	2	3
682	2	18	1	1	6	1	1	3	3	2	3	3	3	3	3	3	3	3	3	3	3	3	3	3	4	4	4	4	3	3	3	3	3	3	3	4	3	3	3	3
683	2	21	3	2	6	2	4	5	5	4	5	5	5	5	5	5	4	4	4	4	4	5	5	5	5	5	5	5	5	5	5	5	5	4	4	4	4	3	3	3
684	2	21	3	2	1	1	4	5	5	5	5	4	5	5	5	5	5	5	4	4	4	5	3	3	4	3	4	4	4	4	4	5	5	3	3	4	3	4	3	3
685	2	21	3	2	6	2	3	5	5	3	4	4	5	5	5	5	5	5	4	5	5	4	4	3	4	4	4	4	4	4	4	4	3	4	4	4	4	4	3	4
686	2	19	1	1	6	1	1	3	3	2	3	1	4	4	4	3	4	4	2	4	3	2	2	3	1	2	2	1	2	2	1	2	2	1	2	3	2	2	1	2
687	2	20	3	2	6	1	3	3	3	2	3	3	3	3	3	3	3	3	3	3	3	3	3	3	3	3	3	3	3	3	3	3	3	3	3	3	3	3	3	3
688	2	19	1	1	6	3	3	4	4	3	4	3	5	5	5	4	4	3	3	4	4	3	3	3	1	1	4	1	1	3	3	1	1	5	4	1	3	3	3	2
689	2	21	3	2	6	3	3	2	5	3	4	5	4	5	5	5	5	4	5	5	5	3	3	4	4	2	4	3	4	3	3	3	2	2	3	3	3	3	3	3
690	2	21	3	2	6	1	3	2	3	1	4	3	5	5	4	4	4	4	3	4	2	4	5	4	5	4	4	5	5	3	3	2	1	3	3	3	4	3	4	4
691	2	18	1	1	6	2	1	4	4	4	4	4	3	4	4	4	4	4	4	3	3	4	4	4	4	4	4	4	4	4	4	4	5	4	4	4	4	4	4	4
692	1	24	5	2	3	2	3	5	5	4	4	4	5	5	5	4	4	4	3	3	4	4	4	3	3	3	4	4	4	4	3	4	4	3	3	4	4	4	3	4
693	2	19	1	1	1	1	2	3	4	3	2	3	5	5	5	5	5	5	3	5	5	3	3	3	3	3	3	3	3	3	4	3	3	3	3	3	3	4	5	3
694	2	19	1	1	6	1	3	3	2	2	2	2	3	4	4	4	2	2	2	2	2	3	3	2	3	3	3	3	3	2	3	2	2	2	2	2	2	3	2	2
695	2	19	1	1	2	1	3	2	4	2	2	2	4	4	1	3	2	2	2	2	2	2	2	2	2	2	2	2	2	2	2	2	2	2	2	2	2	2	2	2
696	2	18	1	1	6	3	1	4	4	4	4	4	5	5	5	5	4	5	5	5	4	4	5	5	4	4	4	4	4	4	4	4	4	4	5	4	4	4	4	4
697	2	19	1	1	2	2	2	3	4	3	4	4	5	5	5	5	5	5	3	4	3	4	3	3	4	3	4	4	4	3	3	3	3	3	4	3	3	3	3	4
698	2	19	1	1	6	1	3	2	3	3	3	3	4	4	4	4	3	3	2	3	2	3	3	3	3	3	3	4	4	3	3	3	2	2	3	3	2	2	2	2
699	2	19	1	1	2	2	3	5	5	4	5	4	5	5	5	4	4	3	2	5	2	4	4	4	4	4	4	4	4	4	4	4	3	3	4	4	3	4	3	4
700	2	19	1	1	6	2	4	3	3	3	3	3	4	4	4	4	3	2	3	3	2	3	3	3	2	2	3	3	2	3	2	2	3	3	3	3	3	2	2	2
701	2	19	1	1	6	3	2	2	3	1	1	1	1	3	3	3	3	3	2	2	1	2	2	3	3	3	3	2	3	2	2	2	2	2	3	3	3	2	1	1
702	2	21	3	2	6	1	1	4	4	3	4	4	4	4	4	4	4	4	4	4	3	4	3	4	3	3	4	4	4	3	3	4	4	3	4	4	4	3	3	4
703	2	21	3	2	4	2	3	4	5	4	4	4	5	5	5	5	5	3	3	5	3	3	3	3	3	3	3	3	3	3	3	4	3	3	3	3	3	3	3	4
704	1	20	1	1	6	1	4	2	2	2	1	1	4	4	4	4	3	2	2	2	2	3	3	3	3	2	2	2	2	2	2	2	2	2	2	2	2	2	2	2
705	2	19	1	1	6	1	2	5	5	5	5	5	5	5	5	5	5	3	4	4	3	5	5	5	5	5	5	5	5	4	4	4	4	3	3	4	3	3	2	2
706	2	19	1	1	6	2	1	4	4	3	4	2	3	3	3	3	3	3	3	3	3	3	3	3	3	3	3	3	3	3	3	3	3	3	3	3	3	3	3	3
707	2	22	3	2	6	2	2	5	5	4	5	4	5	5	5	4	5	5	3	5	3	3	3	3	3	3	3	3	3	3	2	4	4	3	3	2	2	2	2	3
708	2	21	3	2	6	2	3	4	5	3	4	5	5	5	4	5	5	4	4	5	4	4	4	4	4	4	4	4	4	4	4	4	4	3	3	3	3	3	3	3
709	2	19	1	1	6	1	1	3	3	1	2	1	4	4	4	4	2	1	1	1	2	2	3	3	2	1	2	3	2	3	1	2	1	2	3	4	3	2	1	2
710	2	19	1	1	5	1	3	3	4	3	4	3	4	4	4	4	3	3	4	4	3	3	3	3	3	3	3	2	3	3	3	2	3	2	3	3	3	2	2	3
711	1	19	1	1	6	2	2	5	5	5	3	3	5	5	5	5	4	3	3	4	3	4	4	4	5	4	4	4	4	4	4	4	4	1	3	1	1	2	4	2
712	2	23	5	2	4	3	3	5	5	5	5	5	5	5	5	5	3	4	4	4	5	5	5	5	4	5	5	5	5	5	3	4	4	5	5	4	4	5	3	3
713	2	21	3	2	6	1	3	4	5	3	4	4	5	5	5	4	5	4	5	5	5	4	4	4	4	3	4	5	5	4	4	4	4	5	5	5	5	5	5	5
714	2	19	1	1	6	1	3	3	4	3	4	4	4	4	4	4	3	3	3	3	2	3	3	3	3	3	3	3	3	3	3	3	3	3	3	3	3	3	3	3
715	2	19	1	1	6	1	2	4	4	2	3	4	4	4	4	4	4	2	2	2	2	4	4	4	4	4	4	4	4	4	2	2	2	2	4	2	4	2	2	2
716	2	18	1	1	6	3	4	3	4	3	3	3	5	5	4	4	4	2	4	4	4	4	4	3	3	4	4	4	4	4	3	3	3	3	3	3	3	3	3	3
717	2	21	3	2	6	1	2	4	4	4	4	4	4	4	4	4	4	4	4	4	4	5	4	4	4	4	3	4	3	4	4	4	3	4	3	4	3	4	5	4
718	2	24	5	2	4	2	3	4	4	4	4	3	4	4	4	4	4	3	3	4	4	4	4	3	3	3	4	4	4	3	4	4	3	4	4	4	4	4	4	3
719	2	21	3	2	6	3	3	4	5	3	5	5	5	5	5	5	4	5	4	5	4	3	3	3	3	3	4	3	3	3	3	4	3	3	3	3	3	3	3	4
720	2	19	1	1	6	1	2	2	3	2	2	2	2	3	3	3	3	2	3	3	3	4	4	3	2	3	4	4	5	2	2	2	2	1	1	1	2	1	1	1
721	2	20	1	1	6	1	2	3	4	3	4	4	5	5	5	5	5	5	5	5	5	5	5	5	5	5	5	5	5	5	5	4	4	5	5	5	5	5	5	5
722	1	19	1	1	6	2	3	4	4	4	4	4	4	4	4	4	4	4	4	4	4	5	5	5	5	5	5	5	5	4	4	4	4	3	3	3	3	3	3	3
723	2	21	3	2	2	1	1	2	3	3	2	3	4	4	4	4	3	3	4	4	4	5	4	4	4	4	4	4	4	3	3	2	4	4	4	4	4	3	3	4
724	2	21	3	2	5	1	2	5	5	3	4	5	5	5	4	4	3	4	3	4	3	4	5	5	4	4	5	4	4	4	3	4	4	4	4	4	4	4	3	3
725	2	21	3	2	6	1	3	4	4	3	2	2	1	1	1	1	1	1	1	1	1	1	1	1	1	1	1	1	1	1	1	1	1	2	2	2	2	2	1	1
726	2	20	3	2	6	1	3	4	4	4	4	4	5	5	5	5	4	4	4	4	4	4	4	4	4	4	4	4	4	4	4	4	4	4	4	4	4	4	4	4
727	2	21	3	2	6	2	1	4	4	3	4	4	4	4	4	4	4	4	4	4	4	3	4	4	4	4	4	4	4	4	4	4	4	3	3	3	3	3	3	3
728	1	21	3	2	6	2	3	4	4	4	4	4	4	4	4	4	4	3	2	3	2	3	3	3	3	3	3	3	3	3	3	3	3	4	4	4	4	3	3	3
729	2	21	3	2	6	2	1	5	5	4	5	4	5	5	5	5	5	5	5	5	5	3	4	3	3	3	3	3	3	3	3	3	3	3	3	3	3	3	3	3
730	2	24	5	2	3	1	2	4	4	3	3	3	3	4	4	4	4	4	4	4	4	3	2	2	1	2	3	2	3	3	1	3	1	3	3	3	3	3	2	3
731	1	21	3	2	6	3	3	5	5	4	4	4	5	5	5	5	5	4	4	5	4	4	4	4	4	3	4	3	5	4	4	3	3	3	4	4	4	4	3	3
732	1	19	1	1	6	1	3	1	2	2	2	2	3	3	3	3	3	3	2	2	2	2	3	2	3	3	3	3	3	3	2	2	2	2	2	3	2	2	3	2
733	2	19	1	1	5	3	2	5	5	5	5	5	5	5	5	5	3	3	3	3	3	4	4	4	4	4	4	4	4	5	5	5	5	5	5	5	5	5	1	5
734	1	18	1	1	6	3	3	4	3	2	4	3	4	5	4	4	3	2	2	2	2	2	2	2	2	2	3	4	3	2	3	2	2	3	3	2	2	2	2	2
735	1	23	3	2	6	1	3	5	5	4	4	4	5	4	4	4	4	4	3	4	3	5	4	4	4	4	4	4	4	4	3	3	3	3	4	4	4	3	3	3
736	2	21	3	2	6	1	3	4	4	3	3	4	4	4	4	4	4	3	4	4	4	4	4	4	4	4	4	4	4	3	3	3	3	3	3	4	3	4	4	3
737	2	24	5	2	2	2	2	4	4	4	3	3	5	4	5	4	4	3	3	4	3	4	4	4	3	4	3	4	4	4	3	3	4	4	4	5	5	4	3	4
738	2	19	1	1	1	3	2	5	5	4	5	5	5	5	5	4	4	3	2	3	4	3	3	3	2	2	2	3	2	3	2	2	2	3	3	3	3	3	3	3
739	2	21	3	2	2	1	2	4	4	2	3	3	4	4	4	4	4	4	3	4	4	3	3	3	2	4	3	4	4	4	2	2	3	3	3	3	2	2	2	4
740	2	21	3	2	1	1	3	5	5	5	5	5	5	5	5	5	5	5	5	5	5	3	3	3	3	3	4	3	3	3	3	3	4	4	4	4	4	4	5	4
741	1	21	3	2	2	1	3	3	4	3	3	3	4	4	4	4	3	4	4	3	3	4	4	4	3	4	3	4	4	4	3	4	4	4	4	4	3	4	3	3
742	2	21	3	2	6	1	2	4	4	3	3	3	3	3	3	3	3	3	3	3	3	4	4	4	4	4	3	3	4	3	3	3	3	3	3	3	3	3	3	3
743	2	19	1	1	3	3	4	5	5	4	4	4	5	5	5	5	4	5	5	5	5	4	4	5	4	4	5	5	5	4	4	5	4	4	4	4	4	4	4	4
744	2	21	3	2	6	2	3	4	4	3	3	3	3	4	4	4	4	4	3	4	4	4	4	4	4	4	4	4	4	4	3	3	3	4	4	4	4	4	5	4
745	1	21	3	2	1	2	3	4	4	2	3	2	4	4	4	4	4	4	3	4	4	4	3	2	2	4	4	4	4	4	3	4	4	3	4	4	4	4	4	3
746	1	24	5	2	1	2	4	5	4	4	4	4	4	4	4	4	4	4	4	4	4	4	4	4	3	4	4	4	4	4	3	4	4	4	4	3	4	4	4	4
747	2	21	3	2	4	1	3	3	4	2	3	3	4	4	4	4	4	3	3	3	3	3	3	3	2	2	3	3	3	3	4	3	3	3	3	3	4	3	3	4
748	2	22	3	2	2	1	4	3	3	3	3	3	4	4	4	4	3	2	2	2	3	3	3	3	2	2	2	4	4	3	3	2	2	3	3	3	2	2	2	2
749	2	19	1	1	6	2	3	4	4	3	3	3	5	5	5	5	4	4	4	4	4	3	3	4	3	4	4	3	3	3	3	3	3	2	2	2	1	1	3	2
750	2	19	1	1	2	2	4	5	5	5	5	1	5	5	5	5	5	5	5	5	5	5	5	5	4	5	5	4	4	4	4	4	4	5	4	5	5	5	3	3
751	1	22	3	2	4	3	2	5	5	5	5	5	4	5	5	5	4	4	5	4	4	5	5	4	3	2	5	4	5	4	5	4	5	4	5	4	4	5	3	5
752	2	23	5	2	4	1	3	4	4	4	4	4	4	4	4	4	4	3	4	4	3	3	3	3	2	3	4	2	2	3	2	3	3	2	2	2	1	2	2	2
753	2	19	1	1	2	2	3	4	4	4	4	4	4	4	4	4	4	4	4	4	4	4	4	3	3	4	4	4	4	3	3	3	3	3	3	2	3	3	3	3
754	1	19	1	1	6	1	2	3	4	3	3	3	4	4	4	4	4	4	3	3	3	3	3	3	2	2	2	3	4	3	3	3	2	3	3	2	3	2	3	2
755	2	19	1	1	1	1	2	3	3	2	3	2	4	4	4	5	3	3	3	3	3	4	5	4	3	4	4	4	4	3	3	4	2	3	3	3	2	4	4	4
756	2	23	5	2	4	2	4	5	5	5	5	5	5	5	5	5	4	4	4	4	4	3	2	2	1	2	2	2	2	2	2	2	3	3	3	3	4	3	4	3
757	2	18	1	1	6	1	3	3	4	3	4	3	4	4	4	4	4	4	4	4	4	4	4	4	4	4	4	4	4	3	4	3	3	3	3	3	4	3	3	4
758	2	20	3	2	1	1	1	4	4	4	4	4	4	4	4	4	5	4	4	4	4	4	4	4	4	4	4	4	4	4	4	4	4	4	4	4	4	4	4	4
759	2	19	1	1	1	3	3	3	3	3	3	3	3	3	3	3	3	2	2	3	2	4	4	4	3	3	3	3	3	3	3	3	3	3	3	2	2	2	2	2
760	1	19	1	1	1	1	3	3	3	2	3	2	4	3	3	3	3	3	3	3	3	4	3	3	3	4	3	3	3	3	3	3	3	3	3	3	3	3	3	3
761	2	18	1	1	1	2	3	4	4	4	4	4	4	4	4	4	3	3	2	3	3	3	3	4	4	4	4	4	4	4	3	3	3	3	4	3	4	3	2	4
762	2	19	1	1	1	2	4	4	4	4	4	4	5	5	5	5	5	5	5	5	5	3	3	3	3	3	3	3	3	4	3	3	3	3	3	3	3	3	3	3
763	2	18	1	1	1	1	2	5	5	4	3	3	4	4	4	4	4	3	3	3	2	3	3	2	2	3	3	2	3	2	2	2	2	3	3	4	3	3	2	3
764	2	21	3	2	5	2	3	2	3	2	2	2	3	3	3	3	2	2	2	2	2	2	2	2	2	2	2	2	2	2	2	2	2	2	2	2	2	2	2	2
765	2	21	3	2	1	2	4	4	5	4	4	4	5	5	5	5	5	5	5	5	5	4	4	4	3	3	4	3	3	3	5	3	3	3	4	5	4	4	4	4
766	1	24	5	2	3	3	3	5	5	5	5	5	5	5	5	5	5	5	5	5	5	5	3	3	3	3	3	4	4	4	4	4	4	4	4	4	4	4	4	4
767	2	23	5	2	3	2	3	4	4	4	4	4	3	3	3	3	4	4	3	4	4	5	5	5	4	4	4	4	5	4	4	4	4	4	4	5	5	5	4	3
768	2	21	3	2	1	3	3	4	4	3	3	3	4	4	4	3	3	3	3	3	3	4	4	3	3	3	4	3	3	3	2	2	3	3	3	2	2	3	2	3
769	2	19	1	1	7	1	3	3	2	2	2	2	2	2	1	1	3	1	3	2	2	1	1	2	2	1	2	2	2	2	2	2	2	2	3	3	3	3	3	1
770	2	23	5	2	2	1	4	4	5	4	5	3	5	5	5	5	4	3	4	4	4	3	4	4	3	3	4	4	3	3	3	3	3	3	3	4	3	3	3	4
771	2	23	5	2	4	1	1	4	4	3	4	3	4	4	4	4	4	4	4	4	4	4	4	4	3	3	3	3	3	3	3	3	3	3	3	4	4	4	4	4
772	1	23	5	2	3	1	3	3	4	4	5	4	4	4	4	4	4	4	3	4	4	3	4	3	2	3	2	3	2	2	2	1	1	2	1	3	2	2	3	3
773	2	19	1	1	1	2	2	1	3	1	2	2	3	3	2	3	4	3	3	2	3	3	3	2	1	2	2	2	2	2	1	1	1	1	3	2	1	1	1	1
774	2	19	1	1	4	1	3	3	3	2	3	2	3	3	3	3	3	2	2	3	3	3	3	3	2	3	2	3	3	3	2	2	2	3	3	2	2	2	4	4
775	1	19	1	1	4	2	3	3	4	3	4	2	5	4	3	4	4	2	3	3	4	3	3	3	3	3	2	3	3	3	2	3	2	2	3	2	2	2	2	2
776	1	18	1	1	1	1	1	1	3	1	1	2	5	5	1	5	3	3	2	3	4	5	5	4	3	4	4	4	4	4	4	4	4	3	4	4	3	4	4	3
777	2	24	5	2	1	1	3	4	4	3	4	2	4	4	4	3	4	4	2	3	4	3	3	3	3	3	3	3	3	3	2	2	2	3	3	3	3	2	2	3
778	2	21	3	2	6	1	4	4	4	3	4	4	4	4	4	4	4	4	4	4	4	4	4	3	3	3	4	4	4	4	3	3	3	3	3	3	3	3	3	3
779	2	23	5	2	4	1	1	3	4	3	4	3	4	4	4	4	4	4	4	4	4	4	4	4	3	4	4	4	3	4	3	4	4	3	4	4	3	3	3	4
780	2	20	1	1	6	2	1	2	2	1	3	2	4	4	3	3	3	2	1	3	1	3	3	3	3	3	2	3	3	2	3	3	3	1	1	1	3	3	2	2
781	2	21	3	2	5	2	4	3	3	2	2	2	4	4	4	4	2	2	2	2	2	4	4	4	4	4	4	4	4	4	4	4	4	3	3	3	3	3	3	3
782	2	21	3	2	5	2	3	4	5	3	3	3	4	4	4	4	5	4	4	4	2	3	3	3	3	4	3	3	3	3	3	3	2	4	4	3	3	4	4	4
783	2	18	1	1	6	2	1	5	5	5	5	5	5	5	5	5	5	5	4	5	5	4	4	3	3	3	4	4	4	4	4	3	4	3	3	3	3	3	3	4
784	2	24	5	2	4	2	3	4	4	4	4	4	4	4	4	4	4	4	4	4	4	3	4	4	3	3	3	4	4	3	4	3	3	4	4	4	4	4	4	4
785	2	19	1	1	3	1	4	3	3	3	3	3	4	4	3	4	4	4	3	4	4	3	3	3	3	3	3	3	3	3	2	3	3	2	4	3	4	3	3	3
786	2	19	1	1	4	2	3	3	1	2	4	2	4	4	3	4	4	3	3	3	4	4	4	3	3	3	3	4	4	3	4	3	4	3	3	3	4	3	3	3
787	1	19	1	1	3	1	3	4	4	3	3	3	4	4	4	4	4	4	4	4	4	2	2	2	2	3	3	5	4	3	2	2	2	3	3	3	3	3	3	3
788	1	23	5	2	1	2	2	5	5	5	5	5	5	5	5	5	5	5	5	5	5	5	5	5	5	5	5	5	5	5	5	5	5	5	5	5	5	5	5	5
789	2	18	1	1	2	1	3	5	5	4	5	5	5	5	5	5	5	5	5	5	5	5	5	5	4	5	5	5	5	4	3	4	5	3	5	5	3	5	5	3
790	2	19	1	1	6	2	1	3	3	3	3	3	4	4	4	4	4	4	3	3	3	3	3	3	3	3	3	3	3	4	3	3	4	2	2	2	2	2	3	3
791	2	24	5	2	1	1	1	4	4	4	4	4	5	5	5	5	4	4	4	4	4	4	4	4	4	4	4	4	4	4	4	4	4	4	4	3	3	3	3	3
792	2	18	1	1	1	2	1	4	4	2	3	3	5	5	5	5	5	4	4	4	3	4	4	4	4	4	4	4	4	3	3	3	3	3	3	3	3	3	3	3
793	2	22	3	2	2	1	2	3	2	2	3	2	4	4	4	4	3	3	3	2	4	4	4	4	2	3	3	4	4	3	2	2	3	2	3	4	3	3	4	2
794	2	18	1	1	6	2	1	5	5	5	5	5	5	5	5	5	5	5	4	5	5	4	4	3	3	3	4	4	4	4	4	3	4	3	3	3	3	3	3	4
795	2	21	3	2	4	2	3	4	5	4	4	4	5	5	5	5	5	3	3	5	3	3	3	3	3	3	3	3	3	3	3	4	3	3	3	3	3	3	3	4
796	2	24	5	2	4	1	1	5	5	5	5	5	5	5	5	5	5	5	4	5	5	5	5	5	5	5	5	5	5	5	5	5	5	4	5	5	5	5	5	5
797	1	21	3	2	1	1	3	4	4	3	4	4	5	4	5	4	4	4	4	4	4	4	4	5	3	4	4	4	4	4	3	4	4	4	4	4	4	4	4	4
798	2	19	1	1	6	1	4	4	5	3	3	3	4	5	5	5	5	4	5	3	3	4	4	5	3	2	4	4	4	3	4	3	4	4	4	4	3	4	5	3
799	2	21	3	2	1	2	1	5	4	4	4	4	4	4	4	4	4	4	4	4	3	3	4	4	3	2	2	4	4	3	4	3	3	4	4	4	4	4	3	4
800	2	18	1	1	3	2	3	3	2	2	3	3	3	3	4	4	3	2	3	3	3	5	5	5	4	5	5	5	5	3	3	3	3	3	3	3	3	3	3	3
801	2	21	3	2	5	1	3	3	3	3	3	3	4	4	3	4	4	4	3	4	3	4	4	4	4	4	4	4	4	3	4	3	3	4	4	4	4	4	3	3
802	2	22	5	2	4	1	3	4	4	4	4	4	4	4	4	4	4	4	4	4	4	4	4	4	4	4	4	4	4	4	4	4	4	4	4	4	4	4	4	4
803	1	20	3	2	7	2	1	3	3	3	3	3	3	3	3	3	3	3	3	3	3	3	3	3	3	3	3	3	3	3	3	3	3	3	3	3	3	3	3	3
804	2	24	5	2	4	2	3	4	4	4	4	4	4	4	4	4	4	3	3	4	3	3	4	3	3	4	4	4	3	4	4	3	3	3	3	4	3	3	3	3
805	2	18	1	1	6	1	2	5	5	5	5	5	5	5	5	5	3	4	3	5	5	3	3	3	3	3	5	4	3	3	3	3	3	3	3	3	3	3	3	3
806	2	19	1	1	1	1	3	4	5	3	4	3	5	5	5	5	5	4	3	5	3	4	3	3	3	3	4	3	3	3	4	3	4	4	4	5	5	5	3	4
807	2	21	3	2	6	1	3	4	4	3	4	3	4	4	3	4	4	3	3	3	3	4	4	4	4	4	4	4	4	4	4	4	4	4	4	3	4	4	3	3
808	2	20	3	2	5	2	1	4	4	3	3	2	5	5	4	4	4	3	3	5	4	4	4	3	2	4	4	3	3	4	3	4	3	3	5	4	4	3	2	3
809	1	21	3	2	6	1	1	4	4	3	3	3	4	4	4	4	2	2	3	2	2	4	4	4	4	4	4	4	4	4	4	3	4	4	4	4	4	4	4	4
810	2	19	1	1	6	1	1	3	3	2	3	2	4	4	4	4	3	3	3	4	3	4	5	5	4	4	4	4	4	4	4	3	3	4	4	3	3	3	4	4
811	2	23	5	2	4	1	2	4	4	2	4	4	5	5	4	5	4	4	3	3	3	4	4	4	3	4	4	4	3	3	3	4	2	3	3	3	2	2	3	3
812	2	21	3	2	6	1	2	2	2	2	2	2	3	4	4	4	3	2	2	3	1	3	3	2	2	3	3	3	3	2	3	2	2	4	3	3	3	3	2	4
813	1	21	3	2	6	1	3	3	4	3	4	4	4	4	4	4	4	4	3	3	3	4	4	4	4	4	4	4	4	4	4	4	4	3	3	4	4	4	3	4
814	2	21	3	2	6	1	3	5	5	4	5	3	5	5	5	5	5	5	5	5	5	5	5	5	5	4	4	4	5	5	5	5	5	5	5	5	5	4	5	5
815	2	21	3	2	6	1	3	5	5	4	4	4	5	5	4	5	3	2	3	3	3	4	4	3	4	4	4	4	4	3	3	3	3	3	3	3	3	4	3	3
816	2	21	3	2	6	1	3	3	5	3	3	4	5	5	5	5	4	3	4	4	4	5	5	5	4	3	3	4	4	3	3	3	4	4	4	3	3	3	3	3
817	1	21	3	2	2	3	3	5	5	5	5	5	5	5	5	5	5	5	5	5	5	4	4	3	4	4	4	4	4	4	3	4	4	4	4	5	4	4	3	3
818	2	21	3	2	6	1	2	5	5	3	5	5	5	5	5	5	4	3	3	3	3	4	4	3	3	3	4	5	5	3	3	3	3	3	3	3	3	3	2	2
819	2	21	3	2	1	3	4	4	4	3	3	2	4	5	5	5	3	3	3	3	3	5	4	4	4	4	4	4	4	4	3	4	3	3	3	4	4	4	3	4
820	2	23	5	2	4	2	1	4	4	4	4	4	4	4	4	4	4	4	4	4	4	3	4	4	4	4	4	4	4	4	2	4	4	2	3	1	2	1	1	1
821	2	18	1	1	5	2	1	4	2	4	1	3	4	4	4	4	4	4	4	3	4	4	4	4	4	4	3	4	4	4	4	4	4	4	4	4	3	4	3	3
822	2	20	3	2	6	2	4	3	3	5	5	5	5	5	5	5	5	5	5	5	5	4	4	4	4	4	4	4	4	4	4	4	4	4	4	4	4	4	4	4
823	2	19	1	1	6	2	1	1	1	1	1	1	1	2	1	1	2	2	2	2	2	4	4	4	4	4	4	4	4	4	4	4	3	3	4	4	4	4	4	4
824	2	24	5	2	4	1	2	3	3	3	3	3	4	4	4	4	3	3	3	3	3	4	4	4	4	4	4	4	4	4	4	4	4	4	4	4	4	4	3	4
825	1	18	1	1	5	1	3	4	4	4	4	3	5	5	5	5	4	3	3	5	3	4	3	4	3	3	3	4	3	3	4	4	3	2	2	2	2	2	2	2
826	2	23	5	2	4	3	2	4	4	4	4	4	4	4	4	4	4	4	4	4	4	3	3	3	3	3	3	3	3	2	3	3	3	3	3	3	3	3	2	3
827	2	23	5	2	4	2	4	4	5	3	3	2	5	5	5	5	5	4	3	4	4	3	4	3	2	3	3	3	2	3	2	3	3	4	4	4	3	4	4	4
828	1	24	5	2	4	2	4	4	4	3	4	5	5	5	5	4	4	4	4	4	4	4	4	3	3	3	4	4	4	3	4	3	3	3	3	3	3	4	3	3
829	1	23	5	2	4	1	1	5	5	5	5	5	5	5	5	5	5	5	5	5	5	4	4	3	4	4	4	4	4	4	3	3	3	3	3	4	3	3	3	3
830	1	23	5	2	4	2	2	5	5	5	5	5	5	5	5	5	5	4	3	5	4	3	4	3	3	3	4	3	4	4	4	3	3	3	3	4	3	4	3	4
831	1	21	3	2	6	2	1	5	5	5	5	5	5	5	5	5	5	5	5	5	5	3	4	3	3	3	3	3	3	4	5	4	4	4	4	4	4	5	4	4
832	2	20	1	1	7	1	2	5	5	3	5	3	5	5	5	5	4	4	3	2	2	4	4	3	3	3	3	3	4	4	4	4	4	3	3	2	3	2	2	2
833	2	19	1	1	6	1	3	4	4	3	4	4	4	5	5	5	5	5	5	5	5	4	4	4	4	4	4	4	4	4	4	4	4	4	4	4	4	4	4	4
834	2	21	3	2	6	1	3	4	4	4	5	4	5	5	5	5	5	5	5	5	5	4	4	4	4	4	4	4	4	5	5	4	4	5	5	5	5	5	5	5
835	1	21	3	2	1	2	1	4	4	4	3	3	4	4	4	3	3	3	3	4	4	4	4	3	4	4	3	4	4	4	3	4	4	3	3	4	3	3	2	3
836	2	23	5	2	4	2	2	3	3	2	4	3	4	4	4	4	4	4	3	3	2	3	3	3	3	3	3	3	3	3	3	3	3	3	3	3	3	3	4	3
837	1	24	5	2	4	1	1	3	4	3	4	4	4	4	4	4	4	4	3	4	3	4	4	3	3	3	4	4	4	3	3	3	3	3	3	3	3	3	3	3
838	2	23	5	2	4	1	1	5	5	4	5	4	5	5	5	5	5	5	4	4	4	4	4	4	4	5	4	4	4	4	3	3	4	4	4	4	4	4	4	4
839	1	19	1	1	3	1	3	3	3	3	3	3	4	4	4	4	4	4	4	4	4	4	4	4	4	4	4	4	4	4	4	4	4	4	4	4	4	4	5	5
840	2	22	5	2	4	3	3	3	5	3	5	4	5	5	5	5	5	3	3	4	2	3	3	3	3	3	3	3	3	3	3	3	3	3	3	3	3	3	3	3
841	2	18	1	1	6	1	1	3	4	3	3	3	3	3	3	3	3	3	3	3	3	3	3	3	3	3	3	3	3	3	3	3	3	3	3	3	3	3	3	3
842	2	23	5	2	4	3	2	3	4	3	5	4	4	5	5	4	5	5	4	5	5	4	4	4	4	3	3	5	5	4	5	4	3	4	4	3	3	4	3	3
843	2	20	1	1	1	2	3	5	5	4	4	4	5	5	5	5	5	5	5	5	5	4	4	5	3	5	4	3	3	3	3	3	3	4	4	4	4	4	4	4
844	1	22	5	2	1	2	3	5	5	5	5	5	5	5	5	5	5	5	5	5	5	4	3	3	2	3	3	2	3	3	2	2	3	4	4	4	4	4	3	4
845	1	21	3	2	2	1	4	3	4	3	4	4	4	4	4	4	4	4	4	4	4	3	2	2	2	3	3	3	4	3	2	3	3	3	3	3	3	4	2	3
846	2	19	1	1	7	1	4	1	4	1	3	2	3	3	3	3	2	2	2	2	2	3	3	3	2	3	3	2	3	3	2	2	2	1	3	1	1	1	1	3
847	1	23	5	2	1	2	4	4	5	4	5	3	5	5	5	5	5	5	4	5	5	4	4	4	4	4	4	5	5	4	4	4	4	3	3	4	3	5	3	3
848	2	19	1	1	6	1	4	3	3	3	3	3	3	3	3	3	3	3	3	3	3	4	4	4	4	4	4	4	4	4	4	4	4	4	4	4	4	4	4	4
849	2	18	1	1	1	2	4	5	5	5	5	5	5	5	5	5	5	4	4	4	5	5	5	5	4	4	4	5	5	4	5	5	5	5	5	5	5	5	4	4
850	2	19	1	1	1	2	1	3	5	3	3	3	4	4	5	4	4	4	3	3	3	4	4	4	4	4	4	4	4	4	4	3	4	4	5	4	4	4	4	3
851	2	21	3	2	1	2	1	5	5	3	5	3	5	5	5	4	4	4	5	3	2	4	4	2	2	4	3	3	3	4	3	5	5	4	3	4	4	3	3	4
852	2	18	1	1	7	2	1	4	3	2	4	4	4	5	5	5	3	2	2	2	4	4	5	4	4	3	4	5	4	3	3	3	3	4	4	3	4	2	1	3
853	2	18	1	1	1	1	3	4	4	4	4	4	3	4	4	4	3	3	4	3	3	3	3	3	3	3	4	3	3	3	3	3	3	3	3	3	3	3	3	3
854	1	23	5	2	4	2	4	4	4	4	4	4	4	4	4	4	4	4	4	4	4	3	3	2	2	2	3	3	3	2	3	3	3	3	3	3	3	3	3	3
855	2	21	3	2	4	2	3	4	5	4	4	4	5	5	5	5	5	3	3	5	3	3	3	3	3	3	3	3	3	3	3	4	3	3	3	3	3	3	3	4
856	1	23	5	2	1	1	3	4	4	3	4	4	4	4	4	4	4	4	3	4	4	3	3	3	3	3	3	3	3	3	2	2	2	4	4	4	4	4	4	4
857	2	18	1	1	2	1	2	2	2	2	2	2	4	4	3	4	4	4	3	4	4	5	4	4	3	3	4	3	4	3	3	3	2	2	3	3	3	3	3	3
858	2	19	1	1	3	2	1	3	3	3	4	4	4	4	4	4	4	3	3	3	3	3	3	2	3	2	3	3	3	2	2	2	3	2	2	2	2	1	2	2
859	2	18	1	1	1	2	4	5	5	4	5	5	5	5	5	5	5	5	5	5	2	5	5	4	3	4	3	5	5	3	3	5	5	5	4	4	5	5	2	5
860	2	21	3	2	4	1	4	5	5	4	5	5	5	5	5	5	5	5	3	4	3	3	4	3	3	4	4	3	4	4	4	3	4	3	3	3	4	3	3	3
861	2	19	1	1	5	2	3	4	4	2	4	4	5	5	5	5	3	2	4	5	3	4	4	4	4	3	4	4	4	4	3	4	3	3	3	3	3	3	3	3
862	2	18	1	1	5	1	2	4	4	3	3	3	4	4	3	4	4	3	2	3	3	4	4	3	2	3	3	3	4	3	4	4	3	3	3	3	4	3	2	2
863	2	21	3	2	5	2	3	5	5	5	5	4	5	5	5	5	5	5	5	5	5	4	4	4	5	5	5	5	5	4	3	3	4	4	5	5	5	5	3	4
864	1	18	1	1	6	1	4	4	4	4	3	3	4	4	4	4	4	4	4	4	4	4	4	4	3	4	4	4	4	4	3	4	4	4	4	4	3	3	4	4
865	1	18	1	1	1	2	3	4	5	4	4	4	5	5	4	5	5	5	4	5	5	4	3	3	3	3	4	4	4	4	3	3	3	2	2	2	1	3	4	4
866	1	19	1	1	1	1	2	5	5	5	5	5	5	5	5	5	4	5	4	4	4	3	3	3	4	3	3	3	3	4	4	4	4	3	5	4	3	4	3	5
867	1	19	1	1	6	2	3	3	4	3	4	4	4	3	3	3	2	3	3	3	3	3	3	3	3	3	3	3	3	3	3	3	4	3	3	3	3	3	3	3
868	2	19	1	1	6	2	3	3	5	3	4	4	5	4	4	4	5	5	3	3	2	3	2	3	3	3	4	3	2	4	4	2	3	4	5	5	4	5	3	4
869	2	21	3	2	8	1	2	4	4	3	4	3	4	3	4	4	3	3	3	3	3	3	4	3	4	3	4	3	4	3	3	4	3	3	4	4	3	4	3	3
870	1	21	3	2	2	1	3	4	4	3	3	3	4	4	4	4	4	4	4	4	4	4	4	4	4	4	4	4	4	3	3	4	4	3	4	4	3	4	3	4
871	2	20	3	2	8	2	2	5	5	5	5	5	5	5	5	5	4	4	4	4	4	5	5	5	5	5	5	5	5	5	5	5	5	5	5	4	4	4	4	4
872	2	21	3	2	6	1	3	5	5	4	5	5	5	5	4	4	4	5	4	5	5	4	4	4	4	4	4	4	4	4	4	4	4	4	4	4	4	4	4	4
873	2	22	3	2	8	1	3	4	4	3	4	3	4	5	4	4	3	4	4	4	3	4	4	4	3	4	5	4	4	2	3	3	4	3	3	3	4	3	3	3
874	1	19	1	1	8	1	3	3	3	2	3	3	4	4	4	4	3	3	3	3	3	4	4	3	3	3	3	4	4	3	3	3	3	3	4	2	2	2	1	1
875	2	21	3	2	4	1	3	4	5	3	4	3	5	5	4	4	5	5	4	5	5	3	4	3	3	5	4	4	4	3	3	4	4	3	4	2	3	3	2	2
876	1	21	3	2	6	1	3	4	4	4	4	4	4	4	4	4	4	4	4	4	4	4	4	4	4	4	4	4	4	4	4	4	4	4	4	4	4	4	4	4
877	2	20	3	2	8	2	4	4	4	4	4	4	4	4	4	4	4	4	3	3	4	4	4	4	4	4	4	4	4	4	3	4	3	3	3	2	2	2	3	2
878	2	18	1	1	8	1	3	4	4	3	4	4	4	4	4	4	4	4	3	4	3	3	3	3	4	4	3	4	4	3	4	3	4	4	3	3	3	3	3	3
879	2	19	1	1	8	2	3	4	5	3	4	4	5	5	5	5	4	2	2	2	4	4	5	5	4	4	4	4	4	4	1	3	3	1	1	5	2	1	1	2
880	2	19	1	1	8	2	3	4	5	5	4	4	5	5	5	5	5	4	4	5	4	4	4	4	4	4	4	4	4	4	4	4	4	4	4	4	4	4	4	4
881	2	24	5	2	1	1	3	3	4	2	3	2	4	4	4	4	3	3	2	3	3	4	4	3	3	4	4	4	4	3	3	3	3	3	3	3	3	3	3	3
882	2	21	3	2	8	1	2	2	2	3	3	3	4	4	4	3	1	1	1	1	2	1	1	1	1	1	1	1	1	1	1	1	1	1	1	1	1	1	1	1
883	2	21	3	2	8	2	1	4	4	4	4	4	4	4	5	4	5	4	4	4	5	4	4	4	3	3	3	4	4	4	4	5	4	3	3	3	3	3	3	3
884	1	21	3	2	8	2	4	4	4	3	4	3	4	4	4	4	4	4	2	4	4	3	3	3	3	3	3	3	3	3	3	3	3	3	3	3	3	3	3	3
885	2	23	5	2	1	2	3	3	4	1	3	3	3	3	3	3	3	3	2	3	3	3	3	3	2	3	3	3	3	3	3	3	2	3	3	3	3	3	3	2
886	2	21	3	2	3	1	3	3	4	2	3	2	5	5	5	5	4	4	3	3	3	4	5	4	5	4	5	4	4	3	3	2	2	3	3	3	3	3	3	3
887	1	19	1	1	1	1	3	4	4	4	4	3	4	4	4	4	4	4	4	4	2	4	3	3	4	3	4	4	3	4	4	4	2	3	4	3	4	3	3	3
888	2	20	3	2	5	1	1	4	4	4	4	4	5	5	4	5	5	5	4	5	5	4	4	4	4	4	4	4	4	4	3	4	4	3	3	2	4	3	3	4
889	1	23	5	2	4	3	3	3	2	3	2	2	3	4	3	3	3	2	2	3	2	3	4	3	3	3	4	3	2	3	3	2	3	3	4	4	4	4	3	3
890	2	20	1	1	3	3	2	4	3	5	4	2	4	4	3	4	4	2	4	4	2	4	4	3	2	4	3	2	3	3	3	2	2	4	4	3	4	4	2	1
891	1	19	1	1	1	2	1	4	4	3	3	3	4	4	4	4	3	3	4	3	3	3	4	4	4	4	4	4	4	3	3	3	3	3	3	3	3	3	3	3
892	2	21	3	2	7	1	2	3	4	3	4	3	4	4	5	5	3	3	2	3	3	2	3	3	2	3	3	3	3	4	3	2	2	2	2	3	3	3	2	2
893	2	21	3	2	2	1	2	3	3	2	2	3	3	3	3	3	3	3	3	3	3	3	3	3	2	3	3	3	3	3	3	2	2	3	3	2	2	2	2	2
894	1	19	1	1	8	1	4	5	5	5	3	3	4	4	4	5	4	4	4	5	5	3	3	4	4	5	4	3	4	4	4	4	4	3	4	4	4	5	4	4
895	1	21	3	2	2	2	3	3	3	3	3	3	4	4	4	4	3	3	3	3	3	4	3	3	3	2	3	3	3	3	3	2	3	4	4	4	4	4	3	2
896	2	21	3	2	5	2	4	4	4	3	3	3	4	4	3	4	4	3	3	3	3	4	3	3	3	4	4	4	3	4	3	3	3	3	3	4	3	4	3	4
897	1	19	1	1	2	2	3	5	5	5	5	5	5	5	5	5	5	4	5	5	4	4	4	4	4	4	4	4	4	4	4	4	4	4	4	4	4	4	4	4
898	2	18	1	1	4	1	4	3	4	3	4	4	4	4	3	4	4	4	5	3	4	4	4	3	3	3	4	4	4	3	3	3	3	3	3	3	3	3	3	3
899	2	21	3	2	2	1	2	4	5	3	4	4	5	4	5	5	4	3	3	4	3	4	4	4	2	3	3	2	4	3	3	4	4	4	4	4	4	4	2	3
900	2	21	3	2	5	1	1	1	1	1	1	1	1	1	1	1	1	1	1	1	1	2	1	1	1	1	1	1	1	1	1	1	1	1	1	1	1	1	1	1
901	2	21	3	2	1	1	3	4	4	2	4	4	4	4	4	4	4	4	4	4	4	4	4	4	3	4	4	4	4	4	2	2	2	3	3	4	4	3	3	4
902	2	19	1	1	6	1	3	2	3	1	2	2	3	4	3	4	4	4	3	4	5	4	4	4	4	4	3	3	3	4	4	3	3	4	4	3	3	4	3	2
903	2	19	1	1	7	2	2	2	4	2	2	2	5	5	5	5	5	5	5	3	4	3	4	4	3	4	3	3	3	3	4	5	5	3	4	4	3	4	4	3
904	1	20	3	2	1	2	1	4	4	4	4	4	4	4	5	5	4	3	3	4	2	3	3	4	3	4	3	3	3	3	2	3	3	3	3	2	2	3	3	3
905	1	20	1	1	2	2	3	5	5	5	5	5	5	5	5	5	5	5	5	5	5	5	5	5	5	5	5	5	5	5	5	5	5	5	5	5	5	5	5	5
906	2	20	3	2	5	2	3	5	5	3	5	4	5	5	5	5	5	3	3	5	5	4	3	2	2	3	4	4	3	4	4	4	4	5	5	5	5	5	5	5
907	2	19	1	1	6	1	3	3	2	2	3	2	4	4	3	3	2	2	1	2	2	5	5	5	4	4	5	4	4	3	3	3	3	3	4	3	3	2	2	2
908	2	23	5	2	4	2	3	4	4	3	3	3	4	4	4	4	4	4	4	4	4	4	4	4	4	4	4	4	4	3	4	3	3	4	4	4	4	4	4	4
909	1	21	3	2	4	1	1	2	2	2	2	2	2	3	3	3	2	2	2	2	2	3	3	3	3	3	3	3	3	3	3	3	3	3	3	3	3	3	3	3
910	2	21	3	2	1	3	3	4	4	3	4	3	3	3	3	3	4	3	2	3	4	3	3	3	2	3	2	4	4	2	3	3	2	3	3	2	3	1	5	2
911	1	21	3	2	7	1	1	4	5	4	4	4	5	5	5	5	4	3	4	3	3	3	3	3	3	3	3	3	3	3	3	3	3	2	3	2	3	3	3	3
912	1	26	5	2	1	1	3	4	4	4	4	4	4	4	4	4	4	4	4	4	4	4	4	4	4	4	4	4	4	4	4	4	4	4	4	4	4	4	4	4
913	1	23	5	2	1	1	3	5	5	3	4	4	5	5	5	5	4	4	2	4	4	4	4	4	3	4	5	5	3	3	2	3	3	3	3	4	3	4	3	3
914	2	18	1	1	1	1	3	4	5	4	4	4	4	5	5	4	4	4	4	4	4	4	4	4	4	4	4	4	4	4	4	4	4	4	4	4	4	4	4	4
915	1	21	3	2	2	1	3	3	3	3	3	3	4	4	4	4	3	3	4	3	3	4	4	3	3	3	3	4	4	4	4	4	4	4	4	4	4	4	4	4
916	2	19	1	1	7	2	1	4	4	3	4	3	5	5	5	5	4	4	3	4	4	4	4	4	4	4	4	4	4	4	4	4	4	3	4	4	4	4	3	3
917	2	24	5	2	4	1	3	3	3	2	3	2	4	4	4	4	3	3	3	3	3	4	4	4	4	4	4	4	4	4	4	4	4	4	4	4	4	3	4	4
918	2	19	1	1	6	1	1	4	4	3	4	3	4	4	4	4	3	3	2	3	4	3	3	3	3	3	3	4	4	2	3	3	4	3	3	2	2	3	2	3
919	2	21	3	2	2	1	3	4	3	2	3	2	3	5	5	3	4	4	3	3	4	3	3	3	3	3	3	3	3	3	3	3	3	2	3	3	2	3	4	3
920	2	21	3	2	6	1	1	3	4	3	4	4	5	4	4	4	4	4	3	4	3	4	4	4	3	4	4	4	4	4	3	4	3	3	3	3	4	3	4	3
921	2	21	3	2	1	2	3	5	5	4	5	4	5	5	5	5	3	2	2	2	1	3	4	4	3	3	4	3	4	3	3	3	4	4	4	4	4	4	2	4
922	2	19	1	1	1	3	3	3	3	3	3	3	3	3	3	3	3	1	1	1	1	2	2	2	1	1	2	1	1	1	1	1	1	1	1	1	1	1	1	1
923	1	23	5	2	2	3	3	4	4	3	4	3	4	4	4	3	3	3	3	3	3	2	2	2	2	2	2	2	1	2	3	3	3	2	2	3	2	2	3	3
924	2	21	3	2	1	3	2	4	5	3	4	2	5	5	5	5	5	4	3	4	2	4	4	4	3	4	2	3	5	3	2	3	4	3	3	3	3	4	3	4
925	2	22	3	2	7	1	2	4	4	4	4	4	4	4	4	4	4	4	4	4	4	5	4	4	4	4	4	4	4	4	4	4	4	4	4	4	4	4	4	4
926	1	21	3	2	2	2	4	4	4	4	4	4	5	5	5	5	4	4	4	4	4	2	2	2	2	2	2	4	1	2	1	2	2	1	2	2	2	2	2	2
927	1	19	1	1	2	2	3	5	5	5	5	5	5	5	5	5	5	5	5	5	5	4	3	2	3	3	4	3	4	3	3	4	4	5	5	5	5	4	3	3
928	2	24	5	2	4	3	2	3	3	3	4	3	3	3	3	3	3	4	3	3	4	4	4	4	3	4	4	4	4	4	4	3	3	4	4	5	5	5	4	4
929	2	23	5	2	3	2	1	2	2	2	2	2	3	3	3	3	2	2	2	2	2	3	2	2	2	2	2	2	3	2	2	2	2	2	2	2	2	2	2	2
930	2	19	1	1	4	1	1	2	4	2	3	3	3	3	3	3	3	3	3	2	3	3	3	3	2	2	2	3	3	2	1	2	2	2	2	2	2	2	2	2
931	2	19	1	1	5	1	2	3	5	3	3	4	4	4	4	4	4	3	3	3	4	4	3	4	3	3	5	3	4	3	3	4	4	3	3	4	3	3	3	4
932	2	19	1	1	6	2	3	3	3	3	3	3	4	4	2	4	3	3	3	3	4	3	3	3	3	2	2	3	4	3	3	3	2	3	3	2	3	2	2	3
933	2	21	3	2	1	2	3	4	4	2	4	3	4	4	4	4	4	3	3	3	3	3	4	3	3	3	3	4	3	3	2	3	3	4	4	3	4	3	2	2
934	1	20	3	2	2	2	2	5	4	3	3	2	5	5	5	4	2	5	5	5	4	3	3	2	3	3	5	4	2	3	2	3	3	1	1	2	1	5	3	3
935	1	20	3	2	1	3	3	5	5	5	5	5	5	5	5	5	5	5	1	5	5	4	5	3	3	3	3	3	3	3	3	3	3	2	3	3	3	3	3	4
936	2	19	1	1	6	1	2	3	4	3	4	4	3	4	4	4	4	4	4	4	4	4	4	4	4	4	4	4	4	4	4	4	3	3	3	3	4	3	4	5
937	2	19	1	1	6	2	3	2	3	2	2	2	3	3	3	3	3	2	3	3	2	3	2	2	2	3	3	2	2	2	2	2	2	2	2	3	3	3	3	2
938	2	21	3	2	2	1	3	2	2	2	2	2	3	3	3	3	2	2	2	2	2	3	3	3	3	3	3	3	3	3	3	3	3	3	3	2	4	3	4	2
939	2	19	1	1	6	1	4	3	3	3	3	3	3	3	3	3	3	3	3	3	3	4	4	4	4	4	4	4	4	4	4	4	4	4	4	4	4	4	4	4
940	2	21	3	2	5	1	1	1	1	1	1	1	1	1	1	1	1	1	1	1	1	2	1	1	1	1	1	1	1	1	1	1	1	1	1	1	1	1	1	1
941	1	22	5	2	1	2	4	3	3	2	3	3	4	4	4	4	4	4	4	4	4	3	3	3	3	3	3	3	3	3	3	3	3	3	3	3	3	3	4	3
942	2	23	5	2	1	2	2	5	5	4	5	4	5	5	5	5	5	5	5	5	5	4	4	3	3	4	4	4	4	4	3	4	4	4	4	4	3	4	4	2
943	1	24	5	2	3	1	1	5	5	5	5	5	5	5	5	5	4	4	4	4	4	4	4	4	4	4	4	4	4	4	4	4	4	3	3	3	3	3	3	3
944	1	23	5	2	1	1	3	4	4	4	4	4	3	3	3	3	4	4	4	4	4	3	3	3	3	3	4	1	1	2	2	2	2	2	2	2	2	2	3	3
945	2	21	3	2	2	1	3	4	4	4	4	4	4	4	4	4	4	4	3	3	4	3	3	4	3	4	3	3	3	3	3	3	3	3	3	3	3	3	2	2
946	2	19	1	1	7	1	3	3	3	4	4	4	3	4	4	4	3	4	3	3	3	3	3	3	3	3	3	4	3	3	3	4	2	3	3	2	3	3	2	3
947	2	21	3	2	6	1	3	4	5	2	5	3	5	5	5	5	5	4	3	3	5	4	4	4	4	3	4	4	4	3	4	4	3	4	4	3	3	3	3	4
948	1	19	1	1	1	1	3	4	4	4	4	4	5	5	5	5	5	5	5	5	5	4	4	4	4	4	4	4	4	5	4	4	4	4	4	4	4	4	4	4
949	1	19	2	1	1	1	2	4	4	2	3	3	4	4	4	4	4	2	2	2	1	3	3	2	2	2	3	2	2	2	2	2	4	2	3	2	2	3	3	2
950	1	20	2	1	1	2	1	4	5	4	5	3	5	5	5	5	5	5	5	5	5	5	5	5	5	4	4	5	5	5	4	4	5	5	5	5	5	5	5	5
951	1	20	2	1	1	2	3	3	3	3	3	3	3	3	3	3	3	3	3	3	3	4	4	4	3	3	3	3	3	3	3	3	3	3	3	3	3	3	3	3
952	2	19	2	1	1	2	4	5	5	4	5	5	5	5	3	4	5	5	3	4	4	5	5	5	4	5	4	5	5	4	3	4	4	4	5	5	5	4	4	4
953	2	20	2	1	1	2	4	4	4	4	4	4	5	5	5	5	4	4	4	4	4	5	5	5	5	5	5	5	5	5	5	5	5	5	5	5	5	5	5	5
954	2	20	2	1	1	1	3	3	4	3	3	3	3	3	3	3	4	3	3	3	3	3	3	3	3	3	3	3	3	3	3	3	3	3	3	3	3	3	3	3
955	2	20	2	1	1	1	2	2	2	2	2	2	3	3	3	3	2	2	2	2	2	3	3	3	3	3	3	3	3	3	3	3	3	3	3	3	3	3	3	3
956	2	19	2	1	1	2	4	5	5	4	5	4	5	5	5	5	5	5	4	5	5	4	4	4	4	4	4	5	5	4	4	4	4	5	5	5	5	5	5	5
957	1	20	2	1	1	1	4	5	5	5	5	5	5	5	5	5	5	5	5	5	5	2	2	2	2	2	3	2	2	2	2	2	2	2	2	2	2	2	2	2
958	1	19	2	1	1	1	3	4	3	3	2	3	3	3	4	2	3	2	3	3	2	3	2	3	4	2	3	2	3	3	2	4	3	3	3	2	3	3	2	3
959	2	20	2	1	1	2	3	5	5	3	4	4	5	5	3	4	5	5	4	4	5	4	4	2	3	3	3	3	3	4	4	3	3	2	3	3	3	3	3	4
960	2	20	2	1	1	1	4	3	4	2	3	2	5	5	4	4	5	5	4	4	4	5	5	4	3	3	4	4	4	4	3	3	3	4	5	4	4	3	4	4
961	2	19	2	1	1	2	4	5	5	5	5	5	5	5	5	5	5	4	3	5	4	5	5	4	4	4	5	5	5	4	4	2	3	4	4	3	3	3	3	3
962	2	20	2	1	1	1	2	3	4	3	3	4	4	4	4	4	4	4	4	4	4	4	3	4	3	4	4	4	4	4	3	3	3	4	4	4	4	4	4	4
963	2	19	2	1	1	3	4	5	5	5	5	5	4	5	4	5	5	5	5	5	4	5	5	5	4	4	4	3	3	5	3	5	5	4	3	4	4	4	4	4
964	1	20	2	1	1	1	3	4	4	4	4	4	3	4	4	4	4	4	3	4	5	4	4	4	3	4	5	5	5	3	4	4	4	3	4	4	3	4	4	4
965	2	20	2	1	1	2	2	4	5	3	4	4	4	4	4	4	3	3	2	3	3	4	4	4	4	4	4	4	4	3	3	2	3	2	2	2	2	2	2	2
966	1	20	2	1	1	1	3	5	5	4	5	4	5	5	5	5	5	4	4	5	5	5	5	4	4	4	4	5	5	4	4	4	4	4	5	4	4	4	4	4
967	1	20	2	1	1	2	3	2	3	2	3	2	3	3	4	3	3	2	3	4	3	3	4	2	3	3	4	3	3	3	2	3	2	3	3	3	2	2	3	3
968	1	20	2	1	1	1	3	3	4	4	4	4	5	5	5	5	5	5	5	5	5	3	3	3	3	3	3	3	4	3	3	3	3	2	3	2	2	2	2	2
969	2	20	2	1	1	1	1	3	3	3	3	3	4	4	3	4	3	3	2	3	3	4	3	3	2	3	3	3	3	2	2	3	2	3	3	3	3	3	2	2
970	2	20	2	1	1	1	2	4	4	3	3	3	5	5	5	4	3	4	3	3	3	4	4	4	4	3	4	4	4	4	4	4	3	4	4	4	5	4	3	4
971	1	19	2	1	1	3	4	5	5	4	5	4	5	5	5	5	5	3	3	4	5	4	3	5	4	4	4	5	4	4	4	5	4	4	5	4	3	3	3	3
972	2	20	2	1	1	2	4	4	4	4	4	4	4	4	4	4	4	4	4	4	4	4	4	4	4	4	4	4	5	4	4	4	4	4	4	4	4	4	4	3
973	2	20	2	1	1	1	4	4	4	3	4	2	5	5	4	4	5	4	4	4	4	4	4	4	4	4	4	4	4	4	3	4	4	4	4	4	4	4	3	4
974	1	20	2	1	1	2	3	4	3	3	3	3	3	3	3	3	4	4	4	4	4	4	4	4	4	4	4	4	4	4	4	4	4	4	4	4	4	4	4	4
975	2	20	2	1	1	2	3	5	5	5	5	3	4	5	5	5	3	2	1	2	3	4	4	4	4	4	4	4	4	3	3	3	3	4	4	4	4	4	4	4
976	2	20	2	1	1	2	4	5	5	4	5	5	5	5	5	5	5	5	4	5	4	3	3	3	3	3	3	4	3	4	3	4	3	4	4	5	5	5	5	4
977	2	20	2	1	1	3	4	4	4	3	4	4	5	5	4	4	5	3	4	4	4	4	3	3	3	4	3	4	3	3	3	3	3	3	4	4	4	4	3	4
978	2	19	2	1	1	1	4	4	3	3	5	2	4	5	3	3	3	4	4	4	3	3	3	3	3	3	4	5	4	4	5	3	3	3	3	4	3	3	4	3
979	2	20	2	1	1	2	4	5	5	4	4	4	4	4	5	5	4	5	4	5	5	4	4	5	4	4	4	4	5	5	4	5	4	4	5	4	5	4	5	5
980	2	19	2	1	1	2	3	4	4	4	4	4	4	4	4	4	4	4	4	4	4	4	4	4	4	4	4	4	4	4	4	4	4	4	4	4	3	4	4	4
981	2	19	2	1	1	1	4	3	3	3	2	3	3	3	3	3	3	3	2	3	2	3	3	3	3	3	3	3	3	3	3	3	3	3	3	3	3	3	2	3
982	1	20	2	1	1	2	4	5	5	5	5	5	5	5	5	5	5	5	5	5	5	5	5	5	3	4	4	5	4	4	3	4	5	5	5	5	5	5	5	5
983	1	20	2	1	1	1	3	4	4	4	4	4	5	5	5	5	5	5	5	5	5	5	5	5	5	5	5	5	5	5	5	5	5	4	4	4	4	4	4	4
984	2	20	2	1	1	3	3	5	5	2	4	2	5	5	5	5	5	2	3	4	2	4	4	4	3	3	4	5	4	3	3	4	4	3	3	4	4	3	2	3
985	1	20	2	1	1	2	3	3	3	3	3	3	3	4	4	4	3	4	4	4	4	3	3	3	3	3	3	3	3	3	3	3	3	3	3	3	3	3	3	3
986	1	20	2	1	1	1	3	5	5	5	5	5	5	5	5	5	5	5	4	5	5	4	4	4	4	4	4	4	4	4	4	4	4	4	4	4	4	4	4	4
987	1	20	2	1	1	2	4	3	3	3	4	1	3	4	4	1	3	3	2	4	2	2	2	2	3	3	3	3	3	2	2	2	2	2	3	3	2	3	2	2
988	2	20	2	1	1	1	1	1	1	1	1	1	4	4	3	4	5	5	4	4	4	4	4	3	3	3	3	3	3	2	3	4	3	3	4	5	3	4	3	2
989	2	21	3	2	1	1	3	3	3	2	2	2	3	3	3	3	2	3	2	3	3	3	2	2	2	2	1	2	3	2	3	2	2	2	3	2	2	3	3	3
990	2	20	2	1	1	2	3	5	5	4	5	5	5	5	5	5	5	5	5	5	5	4	4	4	3	4	4	4	4	4	4	4	4	4	5	5	5	5	5	3
991	1	19	2	1	1	2	4	5	5	5	5	5	5	5	5	5	5	5	5	5	5	3	3	3	3	3	3	3	3	3	3	3	3	2	2	2	2	2	2	2
992	1	20	2	1	1	2	2	5	5	4	4	5	5	5	4	5	5	5	4	4	3	3	4	2	3	2	3	2	2	4	3	3	4	2	3	2	3	2	2	4
993	1	20	2	1	1	1	3	2	4	3	3	3	5	5	5	5	5	5	4	4	4	5	5	4	4	4	4	4	4	4	4	4	4	4	4	4	4	4	3	4
994	2	20	2	1	1	1	2	4	4	5	3	4	4	4	3	4	4	4	3	4	4	4	3	4	4	4	3	4	4	4	3	3	4	3	4	4	4	4	3	4
995	2	19	2	1	1	1	4	5	5	5	5	5	5	5	5	5	5	3	5	5	5	5	4	3	5	5	4	4	5	5	4	4	2	5	5	5	5	5	5	5
996	2	20	2	1	1	1	3	5	5	3	4	4	5	5	5	4	4	3	4	3	4	4	4	3	3	4	4	3	5	4	4	3	4	3	4	5	3	3	3	4
997	1	23	5	2	4	2	3	5	5	5	5	5	5	5	5	5	5	5	5	5	5	5	4	4	4	3	3	4	4	5	5	4	5	5	5	4	4	4	4	5
998	2	24	5	2	4	2	3	4	4	4	4	5	4	4	4	5	4	5	3	3	3	5	4	4	3	4	4	4	4	4	3	4	4	4	3	3	4	4	3	4
999	1	20	2	1	1	2	4	5	5	4	4	4	5	5	4	3	4	4	3	3	2	4	4	4	3	4	4	4	3	4	4	4	4	4	4	4	4	4	3	4
1000	1	19	1	1	1	1	1	4	4	4	5	5	5	5	5	5	3	3	4	3	3	4	3	3	4	3	4	5	3	3	3	3	3	4	4	4	5	5	3	5
1001	1	20	2	1	1	1	3	5	5	5	5	5	5	5	5	5	5	5	4	5	5	5	5	5	4	4	4	5	5	5	4	5	4	3	4	4	4	4	4	4
1002	1	20	2	1	1	1	3	5	5	5	4	4	3	4	5	5	3	3	3	3	3	4	5	5	5	5	5	5	5	3	4	5	4	4	4	5	5	5	5	5
1003	2	20	2	1	1	2	4	4	4	4	4	4	5	5	5	5	5	4	3	4	4	4	4	3	3	3	4	5	4	4	4	4	4	4	4	5	5	4	3	4
1004	2	20	2	1	1	3	4	5	5	5	5	5	5	5	5	5	5	5	5	5	5	4	4	4	4	4	4	4	4	5	4	5	4	5	5	4	5	5	5	5
1005	1	22	2	1	1	2	4	3	3	3	3	3	3	3	3	3	3	3	3	3	3	3	3	3	3	3	3	3	3	3	3	3	3	3	3	3	3	3	3	3
1006	2	20	2	1	1	3	2	5	5	2	3	3	3	5	5	2	4	2	2	3	3	4	5	4	2	4	4	2	3	4	3	4	4	4	4	2	3	4	2	2
1007	2	20	2	1	1	2	1	3	3	2	3	3	3	3	3	3	4	3	3	3	2	3	3	3	4	4	4	3	3	3	3	3	3	3	3	3	2	2	2	3
1008	1	20	2	1	1	1	4	5	5	5	5	5	5	5	5	5	5	4	3	4	5	4	3	3	3	3	3	3	3	3	4	4	3	4	4	4	4	4	3	5
1009	2	20	2	1	1	1	3	4	4	3	4	4	4	4	4	3	4	3	3	3	4	4	4	4	3	4	4	4	4	3	3	4	4	3	3	3	3	3	3	2
1010	1	20	2	1	1	2	3	5	5	5	4	3	5	5	5	5	5	5	5	5	4	4	4	4	3	4	3	4	3	4	4	3	4	4	4	4	4	4	4	3
1011	1	20	2	1	1	2	4	5	5	5	5	4	5	4	5	5	4	5	3	3	3	3	2	2	3	1	4	4	3	3	3	4	1	2	3	2	2	2	1	4
1012	2	21	3	2	5	3	3	4	4	5	4	4	5	5	4	4	3	4	3	5	5	3	2	2	2	3	3	2	3	3	2	2	2	2	3	2	3	2	2	2
1013	2	20	2	1	1	2	4	4	4	4	4	4	4	4	4	4	4	4	4	4	4	4	4	4	3	4	4	4	4	4	3	3	3	4	4	4	4	4	3	3
1014	1	20	2	1	1	2	4	5	5	5	5	5	5	5	5	5	5	5	2	5	5	3	3	3	3	3	3	3	3	3	3	3	3	3	4	3	3	3	3	4
1015	2	19	2	1	1	2	4	3	4	2	3	3	4	4	4	3	3	3	3	3	3	3	3	2	3	3	2	3	3	3	4	3	3	3	3	3	3	3	3	3
1016	1	20	2	1	1	3	3	4	5	5	5	5	5	5	5	5	5	5	4	4	5	4	4	4	3	4	4	4	4	4	3	3	3	4	4	4	4	3	3	3
1017	2	21	3	2	5	1	3	5	5	4	5	5	5	5	5	5	5	5	4	5	4	4	4	4	4	4	4	4	4	4	3	4	4	3	4	3	4	3	3	4
1018	1	20	2	1	1	2	4	5	5	5	5	5	4	4	4	4	3	3	2	2	2	4	4	4	4	4	4	4	4	3	1	2	2	4	4	5	5	5	4	4
1019	2	19	2	1	1	2	4	4	4	4	4	4	4	4	4	4	4	4	3	4	4	4	4	4	3	4	4	4	4	4	3	4	4	3	3	3	4	3	3	3
1020	2	21	2	1	1	1	1	5	5	4	5	4	4	4	5	5	5	5	5	5	5	4	3	3	3	4	5	4	4	4	4	3	4	4	4	4	4	5	4	4
1021	1	19	2	1	1	1	3	4	4	4	3	4	5	5	5	5	4	5	5	5	4	4	5	4	4	4	4	4	4	3	3	4	4	3	3	5	4	4	5	5
1022	1	19	1	1	1	1	4	5	5	5	5	5	5	5	5	5	5	5	2	5	2	4	4	4	4	4	5	5	4	4	5	4	4	4	5	4	1	1	1	1
1023	2	20	2	1	1	2	4	5	5	4	5	5	5	5	5	5	5	4	5	5	5	5	5	5	5	5	5	5	5	5	5	5	5	5	5	5	5	5	5	5
1024	2	22	3	2	1	2	3	4	5	2	4	3	4	4	4	4	3	3	3	4	3	5	5	5	4	4	4	5	4	3	3	3	3	3	3	3	3	3	3	3
1025	1	21	3	2	5	2	1	4	4	4	4	3	4	4	4	4	4	4	4	4	4	4	4	4	3	3	4	4	4	4	2	3	3	2	2	2	2	2	2	2
1026	2	19	2	1	1	2	4	3	4	2	3	3	4	4	4	3	3	3	3	3	3	3	3	2	3	3	2	3	3	3	4	3	3	3	3	3	3	3	3	3
1027	2	20	2	1	1	1	3	5	4	4	5	5	5	5	5	5	5	5	4	5	4	4	4	3	3	4	4	3	4	4	3	4	3	4	4	4	3	4	4	3
1028	1	19	2	1	1	2	3	4	4	3	4	4	4	4	4	4	4	4	3	4	4	4	4	4	4	4	4	4	4	4	4	4	4	4	4	3	3	4	4	4
1029	1	20	2	1	1	1	3	4	4	2	3	2	4	4	4	4	4	4	4	4	4	4	4	4	3	4	4	4	3	3	4	3	3	3	4	4	4	3	3	3
1030	2	21	3	2	1	2	3	5	5	3	4	3	5	5	4	4	5	4	2	4	4	3	4	4	4	4	4	5	4	3	3	4	3	3	3	2	3	3	4	3
1031	2	20	2	1	1	1	3	3	3	3	4	3	5	5	3	3	3	4	2	5	3	5	5	5	4	5	3	5	5	4	3	4	2	3	3	2	3	3	3	2
1032	1	19	2	1	1	1	2	5	4	4	5	3	5	5	4	4	4	4	3	3	2	4	4	3	3	4	3	4	4	2	3	3	3	2	3	3	3	3	2	2
1033	2	21	2	1	1	2	3	4	5	4	5	4	5	5	5	5	5	5	5	5	5	4	5	3	3	4	3	3	4	3	5	5	3	5	5	5	5	4	5	5
1034	2	20	2	1	1	1	3	5	5	3	5	3	5	5	5	5	5	5	4	4	5	5	4	4	4	4	5	4	4	4	3	4	4	4	4	3	4	4	4	4
1035	2	20	2	1	1	2	4	5	5	4	5	5	5	5	5	5	5	5	2	4	5	4	4	4	2	4	2	2	3	3	2	4	4	2	3	2	2	4	4	4
1036	1	20	2	1	1	3	3	4	5	5	5	5	5	5	5	5	5	5	4	4	5	4	4	4	3	4	4	4	4	4	3	3	3	4	4	4	4	3	3	3
1037	2	20	2	1	1	2	3	4	4	3	4	4	4	4	4	3	4	4	4	4	4	4	4	3	4	4	4	4	4	4	4	4	4	3	4	4	4	4	4	4
1038	1	20	2	1	1	2	4	5	5	5	5	5	5	5	5	5	5	5	4	5	5	5	5	5	4	5	5	5	5	4	4	4	4	5	5	5	5	5	5	5
1039	2	20	2	1	1	2	1	5	5	4	5	5	5	5	5	5	5	4	3	4	3	4	3	2	2	2	4	2	4	4	3	3	4	5	5	5	5	5	4	4
1040	1	20	2	1	1	1	4	5	5	4	5	4	5	5	5	5	5	5	5	5	5	5	4	4	4	4	5	5	5	5	4	4	4	4	5	5	5	5	4	5
1041	1	21	2	1	1	1	2	5	5	2	5	3	5	5	5	5	3	4	1	3	2	3	2	1	3	4	5	4	4	3	4	3	3	2	3	2	3	4	3	2
1042	1	20	2	1	1	2	4	4	4	3	4	3	4	4	4	4	4	4	4	4	4	3	3	2	2	3	3	2	2	3	2	3	2	3	3	3	3	3	2	2
1043	1	20	2	1	1	1	3	4	4	4	4	4	4	5	4	5	5	4	4	4	4	5	5	4	4	4	4	5	5	4	4	4	4	3	4	3	3	4	3	4
1044	1	20	2	1	1	1	1	3	4	3	4	3	3	4	4	3	5	5	4	4	4	5	5	4	4	5	5	5	4	4	4	3	4	5	5	4	5	5	2	3
1045	1	21	2	1	1	1	4	4	4	4	4	4	4	4	4	4	4	4	4	3	3	3	3	3	3	3	3	3	3	3	4	4	3	3	3	3	2	3	2	2
1046	1	20	2	1	1	1	4	3	3	3	3	3	4	4	4	4	4	4	4	4	4	4	4	4	4	4	4	4	4	4	4	4	4	3	4	3	4	3	3	3
1047	1	23	5	2	2	2	4	4	5	4	3	3	4	5	5	4	4	4	4	3	4	4	4	3	3	4	4	5	4	4	3	3	3	4	4	4	4	4	5	5
1048	1	20	2	1	1	1	2	5	5	5	5	5	5	5	5	5	5	5	5	5	5	5	4	3	3	3	5	5	5	5	3	3	3	4	4	5	5	5	5	5
1049	1	19	2	1	1	1	3	5	5	3	3	3	4	5	4	5	4	4	2	4	4	4	3	4	3	4	4	4	3	3	3	2	2	3	3	3	3	3	3	4
1050	1	19	2	1	1	2	1	5	5	3	5	5	5	5	5	5	5	5	3	5	5	3	3	3	3	3	3	3	3	3	3	3	3	3	3	3	3	3	3	3
1051	2	20	2	1	1	3	3	5	4	3	4	4	5	5	5	5	5	3	4	5	3	5	5	4	4	4	3	4	3	3	3	3	3	3	3	4	4	4	4	3
1052	1	19	2	1	1	1	2	3	3	3	3	3	3	3	3	3	3	3	3	3	3	3	3	3	3	3	3	3	3	3	3	3	3	3	3	3	3	3	3	3
1053	2	20	2	1	1	1	3	3	3	2	4	2	4	4	3	2	4	4	2	3	3	4	5	5	4	4	3	5	4	4	3	4	4	3	3	3	3	4	3	3
1054	2	20	2	1	1	2	3	4	4	2	4	4	4	4	4	4	4	3	1	4	2	3	4	5	3	4	3	4	4	3	1	4	4	3	4	4	2	3	2	5
1055	2	22	3	2	8	1	2	4	4	2	3	3	4	4	4	4	4	4	3	4	4	4	4	4	4	4	4	4	4	4	3	4	4	3	4	2	3	2	4	4
1056	2	19	1	1	3	1	3	3	4	1	3	2	5	5	5	5	5	5	4	4	3	3	3	2	3	3	4	4	4	3	3	3	4	3	4	3	3	3	3	4
1057	2	21	3	2	1	1	2	3	3	2	3	3	4	4	4	4	4	4	4	4	4	4	4	4	4	4	4	4	4	4	4	4	4	4	4	4	4	4	4	4
1058	2	20	2	1	1	1	1	3	3	2	3	3	3	3	3	3	3	4	3	3	4	3	3	2	2	2	2	3	4	3	4	3	3	3	2	1	2	1	2	2
1059	1	20	2	1	1	3	3	5	5	4	5	4	5	5	5	5	5	5	5	5	5	4	4	4	4	4	4	4	4	4	4	4	4	4	4	5	4	4	3	5
1060	1	20	2	1	1	1	3	4	5	3	4	3	5	5	5	4	5	5	3	4	4	4	3	3	3	3	4	3	4	3	3	3	3	3	3	4	4	3	3	3
1061	2	19	2	1	1	2	3	4	5	2	5	4	5	5	5	5	4	4	4	4	1	3	4	3	2	3	3	5	3	4	4	4	4	3	4	3	4	3	2	4
1062	1	21	3	2	5	2	2	4	4	4	4	3	4	3	3	4	5	3	3	3	3	3	4	4	3	3	3	3	3	3	3	3	4	2	2	2	3	3	2	1
1063	2	20	2	1	1	2	4	5	5	4	5	5	5	5	5	5	5	5	2	4	5	4	4	4	2	4	2	2	3	3	2	4	4	2	3	2	2	4	4	4
1064	1	21	3	2	1	1	1	5	5	5	5	5	5	5	5	5	5	3	3	4	3	2	2	2	2	2	2	2	2	3	2	1	1	1	1	1	1	1	1	1
1065	2	19	2	1	1	1	2	4	5	4	5	4	5	5	5	5	5	5	4	5	5	4	4	3	4	3	4	4	4	4	3	4	4	4	4	4	4	4	3	4
1066	2	20	2	1	1	1	2	4	4	3	4	4	4	4	4	4	3	3	3	3	3	3	3	2	2	3	3	3	2	3	2	3	3	2	2	2	2	2	2	2
1067	2	20	2	1	1	3	3	5	5	4	4	4	4	4	4	4	3	3	2	3	3	4	4	4	3	3	3	2	2	2	2	2	3	4	3	3	3	3	2	2
1068	1	22	3	2	1	3	1	4	4	4	4	4	5	5	5	5	4	4	4	4	4	4	3	3	3	3	3	2	2	2	2	3	2	2	3	3	3	3	3	3
1069	2	20	2	1	1	1	3	4	4	4	4	4	4	4	4	4	4	4	4	4	4	4	4	3	4	4	4	4	4	3	3	3	4	4	4	4	4	3	4	4
1070	1	19	1	1	1	3	2	3	2	2	3	3	3	3	3	3	2	2	2	1	2	3	2	2	2	2	2	2	2	2	2	2	2	2	2	2	2	2	2	2
1071	2	19	1	1	1	2	3	5	5	5	5	5	5	5	5	5	5	5	5	5	5	4	4	5	4	4	5	5	5	4	4	4	4	4	4	4	5	5	5	5
1072	1	19	1	1	1	3	2	4	4	4	4	4	4	3	3	4	3	3	4	3	3	3	4	4	4	4	4	4	4	3	3	3	3	4	3	2	3	3	3	3
1073	2	19	1	1	2	1	3	2	3	1	3	2	4	4	4	3	3	2	3	3	2	2	1	1	1	1	1	1	1	1	1	1	1	2	2	2	2	2	2	3
1074	1	20	2	1	1	2	1	5	5	3	4	4	5	5	5	5	5	5	5	5	5	4	4	4	4	5	4	4	4	5	4	4	4	4	4	4	4	4	4	4
1075	1	19	1	1	6	1	2	4	4	2	4	4	4	4	4	4	3	3	3	3	2	4	4	3	3	3	3	3	3	4	4	3	3	3	3	3	3	3	3	3
1076	2	20	2	1	1	2	3	5	5	4	5	5	5	5	5	5	5	4	3	3	3	3	2	2	2	2	2	2	2	3	2	2	2	1	4	3	3	3	2	2
1077	2	20	2	1	1	3	1	3	3	2	2	2	3	4	4	4	3	2	2	3	3	3	2	3	3	3	3	2	3	3	3	4	4	3	3	3	2	2	3	3
1078	1	22	4	2	1	2	3	4	4	4	3	2	5	5	5	4	3	3	2	4	4	4	5	4	4	4	4	3	4	3	4	3	3	2	2	1	2	1	1	2
1079	1	21	5	2	1	1	3	5	5	4	5	5	5	5	5	5	4	5	5	4	5	2	2	3	4	3	3	4	4	3	4	2	3	2	4	3	4	4	2	3
1080	2	20	1	1	3	1	3	4	5	3	3	4	5	5	5	5	3	2	3	3	3	3	3	3	4	3	3	4	3	3	3	3	3	3	4	3	4	3	2	2
1081	2	24	5	2	3	1	1	3	3	3	3	3	4	4	4	3	3	4	3	2	3	3	3	3	4	4	3	4	4	3	4	3	3	3	4	4	4	3	3	3
1082	2	20	2	1	1	2	1	4	4	4	3	3	5	5	5	3	4	4	3	4	5	3	4	4	3	4	3	4	4	2	2	3	4	3	3	2	4	3	2	3
1083	2	20	1	1	2	1	3	4	5	3	4	3	5	5	5	5	4	3	3	3	3	4	4	3	3	3	3	3	4	3	3	3	3	3	3	3	4	3	2	3
1084	1	20	2	1	1	2	1	5	5	3	4	4	5	5	5	5	4	4	4	4	4	4	4	3	3	4	3	4	4	3	2	3	3	3	3	3	3	3	4	4
1085	1	20	2	1	1	1	1	3	4	3	4	3	3	4	3	3	3	3	3	3	2	4	5	3	3	3	4	4	4	4	4	3	4	4	4	3	3	4	2	2
1086	1	21	3	2	1	2	4	5	5	5	5	5	5	5	5	5	5	5	5	5	5	5	5	5	5	4	4	5	4	4	4	5	4	5	4	4	4	4	3	4
1087	2	20	3	2	2	1	3	4	4	2	3	3	4	4	4	4	4	4	3	3	4	4	4	4	3	4	4	4	4	3	3	3	3	4	4	3	3	3	2	3
1088	2	20	2	1	1	1	3	3	3	3	3	2	5	5	4	3	4	3	3	4	3	3	3	3	3	3	3	3	3	3	3	3	4	4	3	4	4	3	3	3
1089	2	20	1	1	1	1	3	4	4	4	4	4	4	4	4	4	4	4	4	4	4	4	4	4	4	4	4	4	4	4	4	4	4	4	4	4	4	4	4	4
1090	1	21	3	2	6	2	4	5	5	4	5	4	5	5	5	5	4	4	4	4	5	4	4	5	4	3	4	4	4	4	3	4	3	3	3	2	3	3	3	3
1091	1	20	2	1	1	2	3	5	5	4	5	5	5	5	5	5	5	4	2	4	4	3	3	3	3	3	3	2	4	4	3	4	4	3	2	4	3	3	2	4
1092	2	21	3	2	1	1	3	4	4	4	4	4	4	4	4	4	4	4	3	4	4	4	4	4	4	4	4	4	4	4	3	4	4	4	4	4	3	3	3	3
1093	2	20	2	1	1	1	3	4	4	3	3	3	5	5	3	4	4	5	4	4	5	3	3	4	3	3	3	3	3	4	3	4	3	3	3	4	4	4	3	3
1094	2	23	5	2	4	1	3	3	4	2	3	2	4	4	3	4	4	4	3	4	3	3	3	3	3	3	4	3	3	3	3	3	3	3	4	3	3	3	3	3
1095	2	19	1	1	3	2	3	4	5	3	4	4	5	5	5	5	5	5	5	5	5	5	5	5	5	4	4	4	5	5	4	4	5	5	5	4	4	4	4	4
1096	2	20	2	1	1	2	4	5	5	5	5	5	5	5	5	5	5	5	5	5	5	5	5	5	5	5	5	5	5	5	5	5	5	5	5	5	5	5	5	5
1097	2	19	2	1	1	3	2	4	5	3	4	4	5	5	4	4	5	4	4	5	4	4	4	4	4	4	4	4	4	4	4	3	3	4	4	4	4	4	4	4
1098	2	19	1	1	2	2	4	4	5	4	4	4	5	5	5	5	5	5	5	5	5	5	5	5	5	5	5	5	4	4	5	1	1	5	5	4	5	5	3	4
1099	2	18	1	1	7	2	3	4	4	4	4	3	3	4	4	4	4	4	3	3	4	3	3	3	3	3	3	3	3	3	3	3	3	3	3	3	3	3	3	3
1100	2	20	2	1	1	1	2	3	5	2	4	4	5	5	5	5	4	4	4	4	3	5	4	5	4	4	4	4	4	4	3	3	3	4	5	5	4	4	3	5
1101	2	18	1	1	2	1	2	3	2	1	2	2	3	2	4	4	3	3	3	3	3	4	3	3	3	3	4	4	4	3	3	3	3	3	4	4	3	3	2	3
1102	1	21	2	1	1	3	3	5	5	4	5	5	5	5	5	5	4	4	4	5	5	5	4	5	4	4	4	4	5	5	5	5	4	4	4	5	5	5	5	4
1103	2	19	1	1	2	2	2	4	4	2	5	2	4	4	3	3	3	3	3	3	3	3	3	3	2	3	3	3	3	3	3	3	3	3	3	2	3	2	4	3
1104	2	20	2	1	1	3	3	4	4	3	4	4	4	4	4	4	4	4	4	4	4	4	4	3	4	4	3	4	4	4	4	4	4	3	3	3	3	3	3	3
1105	2	21	2	1	1	3	4	4	5	4	4	4	5	5	4	5	4	4	3	5	5	4	4	3	4	3	4	3	3	4	3	3	1	4	4	4	3	3	3	4
1106	2	21	2	1	1	2	3	5	5	5	5	5	5	5	5	5	5	5	5	5	5	5	5	5	5	5	5	5	5	5	4	4	4	4	4	4	4	4	4	4
1107	2	20	2	1	1	1	3	3	4	3	3	3	3	3	3	3	4	3	3	3	3	3	3	3	3	3	3	3	3	3	3	3	3	3	3	3	3	3	3	3
1108	2	20	1	1	7	2	3	3	3	3	3	3	4	4	4	4	3	3	4	3	3	2	3	3	3	4	2	3	2	2	3	2	3	2	3	3	3	4	4	4
1109	1	20	2	1	1	1	4	4	4	4	4	4	4	4	4	4	4	4	4	4	4	3	4	5	4	5	4	4	3	3	3	3	4	2	3	2	2	2	3	3
1110	2	21	3	2	6	2	4	5	5	4	5	5	5	5	5	5	4	4	4	4	4	5	5	5	5	5	5	5	5	5	5	5	5	4	4	4	4	3	3	3
1111	2	19	1	1	5	2	4	5	5	4	5	5	5	5	5	5	5	5	5	5	4	4	4	4	4	4	3	5	4	4	4	4	4	4	5	5	4	5	3	4
1112	1	19	2	1	1	2	4	4	4	3	3	3	4	4	4	4	4	4	4	4	4	4	3	2	2	2	3	2	2	2	2	2	2	2	2	3	2	2	3	2
1113	1	20	2	1	1	2	3	3	4	2	5	3	3	5	5	4	4	5	4	5	4	4	4	4	3	4	5	4	4	4	3	4	4	3	4	4	4	3	1	4
1114	2	21	3	2	3	2	4	5	5	5	5	5	5	5	5	5	5	5	5	5	5	4	4	4	4	4	4	4	4	3	3	3	3	3	4	2	3	2	3	3
1115	2	20	2	1	1	2	2	4	4	4	4	4	4	4	4	4	4	4	4	4	4	4	3	3	3	3	4	4	4	4	3	3	3	4	4	4	3	4	3	4
1116	1	21	2	1	1	1	2	5	5	3	4	5	5	5	4	5	4	3	2	4	5	5	5	4	3	3	4	5	5	4	3	5	4	3	3	3	3	3	3	3
1117	2	18	1	1	1	1	2	3	3	3	3	3	4	4	4	4	2	2	2	2	2	3	3	3	3	3	3	3	3	3	3	3	3	3	3	3	3	3	3	3
1118	2	22	3	2	1	1	3	4	5	3	5	4	5	5	4	4	2	2	2	2	3	4	3	4	3	4	4	4	5	3	4	3	3	4	4	4	3	4	3	4
1119	2	21	3	2	6	3	3	4	5	3	4	2	5	5	5	5	5	4	5	4	5	3	4	3	4	4	4	4	4	3	3	4	4	3	3	3	4	3	4	4
1120	1	19	2	1	1	2	3	3	4	4	3	3	4	4	4	4	4	3	3	3	3	4	4	4	3	4	4	4	4	3	3	3	3	3	3	3	3	3	3	3
1121	2	21	3	2	1	1	3	3	3	3	3	4	4	3	4	4	4	3	4	3	2	4	5	4	4	5	3	4	3	4	3	3	3	4	5	5	4	5	5	4
1122	2	20	2	1	1	1	3	4	5	3	5	5	5	5	5	4	5	4	3	4	3	2	2	3	2	2	3	2	2	3	4	2	3	3	3	4	4	3	2	3
1123	2	21	3	2	1	2	1	5	5	5	5	5	5	5	5	5	5	5	5	5	5	4	4	4	3	3	4	4	4	2	3	2	2	3	4	4	3	4	3	4
1124	1	21	1	1	1	2	3	5	5	5	5	5	5	5	5	5	5	5	5	5	5	4	4	4	4	4	4	4	4	4	4	4	4	4	4	4	4	4	4	4
1125	1	19	1	1	3	2	2	3	3	3	3	3	3	3	3	3	3	3	3	3	3	3	3	3	3	3	3	3	3	3	3	3	3	3	3	3	3	3	3	3
1126	2	20	2	1	1	2	3	3	4	2	3	3	3	3	3	3	4	3	3	4	3	4	4	3	3	4	4	3	3	3	4	4	4	3	4	4	4	3	3	4
1127	1	18	1	1	2	2	2	3	4	4	4	4	4	4	4	4	4	4	4	4	4	4	4	3	4	4	3	4	3	4	4	4	4	4	4	4	4	4	4	4
1128	2	21	3	2	1	1	2	4	5	4	4	4	4	4	5	4	5	5	4	4	4	4	5	4	4	4	4	4	4	4	4	4	4	3	4	4	4	3	4	4
1129	2	21	3	2	7	1	2	3	2	2	3	2	2	3	3	3	3	3	3	3	3	3	3	3	3	3	3	3	3	3	3	3	3	3	3	3	3	3	3	3
1130	2	21	2	1	1	1	3	3	3	2	3	2	4	4	4	4	4	4	4	4	4	4	3	2	2	3	4	3	3	3	3	4	4	3	3	3	3	2	2	4
1131	2	19	1	1	1	1	2	4	5	3	4	3	5	5	4	4	5	4	4	4	4	4	4	4	4	4	4	4	4	3	4	3	2	4	3	3	4	3	4	4
1132	2	23	5	2	1	2	4	5	5	5	5	5	5	5	5	5	5	5	5	5	5	5	4	3	4	3	4	5	4	4	4	4	4	3	4	4	5	4	3	3
1133	2	20	3	2	7	1	3	3	3	3	2	2	4	5	4	4	4	4	3	3	4	3	3	2	2	3	3	4	4	3	3	3	3	3	3	3	4	4	4	4
1134	1	20	2	1	1	2	3	5	5	5	5	5	5	5	5	5	5	5	5	5	5	5	5	5	4	4	5	5	5	4	3	3	4	5	5	5	5	5	3	5
1135	2	18	1	1	3	3	2	3	3	3	3	3	5	5	5	5	5	5	3	4	4	3	3	3	3	3	3	3	3	3	3	3	3	3	3	3	3	3	3	4
1136	2	20	2	1	1	2	3	4	4	3	4	4	4	4	4	4	4	4	4	4	4	4	4	4	3	3	3	4	4	4	3	3	3	4	4	4	4	4	4	3
1137	2	21	3	2	4	2	1	4	4	4	4	1	4	4	4	4	4	4	4	4	4	4	4	4	4	4	4	4	4	4	4	4	4	4	4	4	4	4	4	4
1138	2	19	2	1	1	1	3	4	5	4	4	4	5	5	5	5	4	5	4	4	4	4	4	4	3	4	4	5	4	4	3	4	3	3	3	3	3	3	4	4
1139	2	20	2	1	1	3	4	4	4	3	4	4	5	5	5	5	5	5	4	5	5	4	4	3	3	4	4	4	5	4	3	4	3	5	5	4	4	4	4	4
1140	1	20	2	1	1	1	3	4	4	4	4	3	4	4	4	3	4	4	3	4	4	4	4	4	3	4	4	4	5	4	4	4	4	4	4	4	4	4	4	4
1141	1	18	1	1	2	2	2	5	5	4	4	4	5	5	5	4	4	3	3	4	2	5	5	5	5	5	4	5	5	4	3	3	4	4	4	4	4	4	3	3
1142	1	21	3	2	1	1	4	4	4	3	4	3	5	5	5	5	5	5	4	4	4	4	4	3	3	3	4	3	5	4	4	3	3	4	5	5	5	5	4	5
1143	1	20	2	1	1	1	4	5	5	5	5	5	5	5	5	5	5	5	5	5	5	4	3	2	2	2	2	2	2	2	3	2	3	2	3	3	2	2	3	2
1144	2	18	1	1	7	2	2	3	3	2	4	2	5	5	4	4	5	2	3	4	2	4	4	4	3	4	3	4	5	5	4	5	3	5	5	4	4	4	4	3
1145	2	18	1	1	6	1	2	3	3	2	3	2	4	5	4	4	2	1	1	4	1	3	3	3	3	4	5	4	3	3	3	3	2	4	5	5	5	5	1	3
1146	2	19	1	1	4	1	2	3	3	3	4	4	4	4	4	4	3	2	2	4	2	3	3	3	3	4	4	3	3	2	3	3	4	3	3	2	2	2	2	3
1147	1	21	3	2	5	2	2	3	3	3	3	3	3	3	3	3	3	3	3	3	3	3	3	3	3	3	3	3	3	3	3	3	3	3	3	3	3	3	3	3
1148	2	20	3	2	1	1	2	5	4	4	5	4	5	5	5	5	5	4	3	4	4	4	4	4	4	4	4	4	3	4	4	4	5	3	5	4	3	3	3	3
1149	2	20	2	1	1	2	1	5	5	5	5	5	5	5	5	5	5	5	5	5	5	5	5	5	5	5	5	5	5	5	5	5	5	5	5	5	5	5	5	5
1150	2	20	2	1	1	2	2	5	5	4	5	5	5	5	5	5	5	5	4	5	5	4	4	4	4	2	4	2	4	4	4	5	5	4	5	5	5	5	2	5
1151	2	21	3	2	2	3	2	5	5	5	5	5	5	5	5	5	5	5	5	5	5	4	4	4	4	4	4	4	4	4	3	3	3	3	3	3	3	3	3	3
1152	2	20	2	1	1	1	1	4	4	4	4	4	5	5	5	5	5	5	5	5	5	4	4	3	3	3	3	3	3	3	3	3	3	3	3	3	3	3	3	3
1153	1	24	5	2	2	2	2	5	5	5	5	5	4	4	4	4	4	4	4	4	4	4	4	4	4	4	4	4	4	4	4	4	4	4	4	4	4	4	3	3
1154	2	20	2	1	1	2	1	3	3	2	3	3	3	3	3	3	4	3	3	3	2	3	3	3	4	4	4	3	3	3	3	3	3	3	3	3	2	2	2	3
1155	2	23	5	2	1	2	3	5	5	3	4	4	5	5	5	5	5	4	4	4	4	3	3	3	3	4	4	4	3	3	3	3	3	3	4	3	4	3	3	3
1156	1	18	1	1	4	1	2	3	2	3	2	3	2	3	3	2	3	3	2	2	2	3	3	3	3	3	2	3	3	3	3	4	3	3	2	4	3	3	2	3
1157	1	19	1	1	2	1	3	4	4	4	4	4	4	4	4	4	3	4	4	4	3	3	3	3	3	3	3	3	3	3	3	3	3	3	3	3	3	3	3	3
1158	2	19	1	1	5	2	2	5	5	5	5	5	5	5	5	5	5	5	5	5	5	5	5	5	5	5	5	5	5	5	5	5	5	5	5	5	5	5	5	5
1159	2	20	2	1	1	2	4	5	5	5	5	4	5	5	5	5	5	5	5	5	5	4	4	4	3	4	3	3	3	3	3	3	3	4	3	4	4	4	2	2
1160	2	20	1	1	2	2	4	4	5	5	4	4	5	5	5	5	5	5	5	4	5	5	5	5	5	5	5	4	5	4	5	5	5	5	4	5	5	5	5	5
1161	2	21	3	2	2	2	4	3	4	3	4	3	4	4	4	4	4	4	4	4	4	3	3	3	2	3	3	3	2	3	3	2	2	3	3	3	3	3	3	3
1162	2	21	3	2	1	1	4	5	5	3	4	4	5	5	5	5	5	5	4	5	4	4	4	3	3	4	4	5	4	4	4	4	4	5	5	5	5	4	4	5
1163	1	21	3	2	1	1	2	4	4	4	4	4	4	4	4	4	4	4	2	3	2	4	4	4	4	4	3	4	4	4	3	4	3	3	4	4	4	4	4	4
1164	1	19	1	1	1	2	2	5	5	5	5	5	5	5	5	5	5	5	5	5	5	4	4	4	4	4	4	4	4	4	4	4	4	3	3	3	3	3	3	3
1165	2	25	2	1	1	2	1	3	3	3	3	3	3	4	4	4	3	3	4	4	4	4	3	4	4	4	4	4	4	3	4	4	4	4	4	4	4	4	4	4
1166	1	18	1	1	1	1	3	3	3	3	3	3	3	3	3	3	3	3	3	3	3	4	4	4	4	4	4	4	4	3	3	3	3	4	4	4	3	3	3	3
1167	2	23	5	2	4	1	3	3	3	4	3	4	2	3	5	4	3	4	3	4	3	4	3	4	4	4	4	4	4	4	4	4	4	5	5	5	4	4	3	4
1168	2	23	5	2	1	3	2	5	5	4	5	4	5	5	5	4	4	4	4	4	3	5	4	4	3	4	5	5	4	4	4	3	3	4	4	4	3	4	3	5
1169	2	23	5	2	3	1	3	4	4	4	4	4	4	4	4	4	4	4	4	4	4	4	4	4	4	4	4	4	4	4	4	4	4	4	4	4	4	4	4	4
1170	2	21	3	2	5	2	1	5	5	4	5	4	5	5	5	4	5	4	4	4	4	4	4	4	3	4	3	4	3	3	3	3	2	3	3	3	2	2	2	2
1171	2	19	1	1	2	1	3	4	4	4	4	5	5	5	5	5	5	5	5	5	5	5	4	3	2	4	5	3	2	3	3	3	2	4	4	3	4	5	3	5
1172	1	25	5	2	2	2	1	5	5	5	5	5	5	5	5	5	5	3	4	5	4	4	3	3	3	3	3	3	3	3	3	3	3	3	3	3	3	3	4	4
1173	2	20	2	1	1	2	1	4	4	3	4	3	4	4	4	4	4	4	3	4	4	4	4	4	3	4	3	4	4	3	3	4	3	4	4	5	4	4	4	3
1174	2	21	3	2	3	1	2	4	4	3	4	3	4	4	4	4	3	3	3	5	5	4	4	3	3	3	3	3	3	3	3	3	3	3	3	4	4	3	2	3
1175	2	19	1	1	1	1	4	4	4	4	4	4	4	4	4	4	3	3	3	3	3	3	3	3	3	3	3	3	3	3	3	3	3	3	3	4	4	4	3	3
1176	2	20	2	1	1	1	3	4	4	2	3	2	4	4	4	4	4	4	3	4	4	4	4	4	1	2	3	1	1	2	2	2	2	3	3	4	4	4	4	3
1177	2	21	3	2	1	2	1	5	5	3	5	5	5	5	5	5	5	5	5	5	5	4	4	4	4	4	4	4	4	4	4	4	4	5	5	5	5	5	5	5
1178	2	22	4	2	1	1	3	4	4	3	4	3	4	4	4	4	4	4	3	4	4	4	4	4	3	4	4	4	4	4	4	4	3	4	4	4	4	4	4	4
1179	1	22	4	2	1	2	4	3	3	3	3	3	3	3	3	3	3	2	1	2	2	3	3	3	3	3	4	3	3	3	3	3	3	1	1	1	1	1	3	3
1180	2	23	4	2	1	1	2	4	4	3	4	4	4	4	4	4	4	4	4	4	4	3	4	4	4	4	4	4	4	4	4	4	4	4	4	4	4	3	4	4
1181	1	22	4	2	1	2	4	5	5	5	5	5	5	5	5	5	5	5	5	5	5	2	2	2	2	2	3	3	2	2	2	2	2	2	2	2	3	2	2	5
1182	2	23	4	2	1	1	3	4	4	4	4	4	4	4	4	4	4	4	4	4	4	4	4	4	4	4	4	4	4	4	5	5	5	4	4	4	3	4	4	4
1183	1	22	4	2	1	2	4	4	4	4	3	4	5	5	5	5	5	5	4	5	5	5	5	4	3	3	4	5	4	3	2	2	3	2	3	3	4	4	2	4
1184	1	23	4	2	1	1	3	3	4	3	3	3	4	4	4	4	4	4	3	4	4	3	3	3	3	3	3	3	3	3	3	3	3	3	3	3	3	3	3	3
1185	1	22	4	2	1	2	4	3	4	3	3	2	4	5	4	5	3	3	4	2	2	5	5	5	4	4	4	5	4	4	3	3	3	3	3	3	4	4	3	5
1186	1	24	4	2	1	1	4	4	4	4	4	4	4	4	4	4	3	3	4	4	4	5	4	4	4	4	4	4	4	4	4	4	4	4	4	4	4	4	4	4
1187	2	22	4	2	1	1	2	3	4	3	4	4	4	4	4	4	3	5	4	4	4	4	3	4	3	4	4	4	4	4	4	3	3	4	4	4	4	4	3	3
1188	2	22	4	2	1	1	4	4	5	4	4	4	5	5	5	5	5	4	5	5	5	5	5	5	4	4	5	5	5	4	4	4	3	4	4	5	5	4	3	4
1189	1	24	4	2	1	1	3	3	3	3	3	2	4	4	4	3	3	3	3	3	3	3	3	2	3	2	3	3	3	3	4	3	3	3	4	4	4	4	4	4
1190	1	22	4	2	1	2	3	5	5	3	4	4	5	5	5	5	5	5	5	5	5	5	5	4	4	4	4	4	4	4	4	4	4	4	4	3	4	4	4	4
1191	2	21	4	2	1	1	3	3	4	3	4	3	5	5	5	5	5	5	5	5	5	4	4	4	4	4	4	4	4	4	3	4	4	4	4	5	5	5	4	4
1192	1	22	4	2	1	1	3	5	5	5	5	5	5	5	5	5	5	3	3	5	5	3	3	3	3	3	3	3	1	3	2	2	2	3	3	3	3	3	1	1
1193	1	21	4	2	1	2	2	5	5	3	4	3	5	5	5	4	4	3	3	3	4	4	4	4	4	3	3	5	5	4	3	3	5	4	5	4	3	4	4	5
1194	2	22	4	2	1	1	2	4	5	4	4	4	4	4	4	4	5	4	4	4	4	4	5	5	4	4	4	4	4	4	4	4	4	4	4	4	4	4	4	4
1195	1	22	4	2	1	1	4	4	4	3	4	2	4	4	4	4	2	2	1	2	2	3	4	4	4	4	4	4	4	4	4	4	4	4	4	5	3	4	3	5
1196	1	22	4	2	1	2	1	5	5	5	5	5	5	5	5	5	5	5	5	5	5	5	5	5	5	5	4	4	5	4	5	5	4	5	4	5	5	5	4	4
1197	2	24	4	2	1	1	2	4	4	4	4	4	5	5	5	5	5	5	4	5	5	4	4	3	3	3	4	4	3	4	4	4	4	3	3	3	4	3	4	4
1198	2	22	4	2	1	2	3	5	5	4	5	5	5	5	5	5	5	5	5	5	5	5	5	5	5	5	5	5	5	5	5	5	5	5	5	5	5	5	5	5
1199	2	22	4	2	1	2	4	5	5	5	5	4	5	5	5	5	5	5	4	5	5	4	4	3	2	2	3	2	4	2	2	2	2	2	3	3	4	3	2	3
1200	1	21	4	2	1	1	3	4	5	3	5	3	5	5	4	5	5	4	4	4	5	4	3	3	3	4	5	4	4	4	3	2	2	3	4	4	3	4	3	4
1201	2	21	4	2	1	2	3	4	5	3	4	4	4	5	4	4	5	5	4	4	4	4	4	4	4	4	4	3	3	4	3	4	4	3	4	3	3	3	3	4
1202	1	22	4	2	1	1	3	5	5	5	5	5	5	5	5	5	5	5	4	5	5	4	4	4	4	4	4	4	4	4	3	4	4	4	5	4	5	5	5	5
1203	2	21	4	2	1	1	3	3	3	3	3	3	3	3	3	3	3	3	2	3	3	3	3	3	3	3	3	3	3	3	3	3	3	3	3	3	3	3	3	3
1204	2	24	5	2	2	1	3	4	4	4	4	4	4	4	4	4	4	4	4	4	4	4	4	4	4	4	4	4	4	4	4	4	4	4	4	4	4	4	4	4
1205	2	23	4	2	1	2	3	3	5	3	4	4	4	4	4	4	4	4	3	4	3	3	3	3	3	4	3	4	3	3	3	2	1	4	4	3	4	3	3	3
1206	2	22	4	2	1	1	4	5	5	5	5	5	5	5	5	5	5	5	5	5	5	5	5	5	5	5	5	5	5	5	5	5	5	5	5	5	5	5	5	5
1207	1	23	4	2	1	1	4	4	5	4	4	5	4	4	4	4	5	4	3	4	3	2	2	2	2	2	2	2	2	3	4	2	4	3	3	3	3	3	3	3
1208	2	22	4	2	1	2	3	3	3	3	3	3	3	3	3	3	3	3	3	3	3	2	2	2	2	3	2	3	2	2	2	3	3	2	2	2	2	2	2	2
1209	1	22	4	2	1	1	3	2	2	2	2	2	3	3	3	3	2	2	2	2	2	2	2	2	3	2	2	3	2	2	2	2	2	3	2	2	2	2	2	2
1210	2	22	4	2	1	2	1	4	4	3	4	3	4	4	4	4	4	4	3	3	2	4	4	4	4	3	3	3	3	3	3	3	3	3	3	3	3	3	3	3
1211	1	22	4	2	1	2	3	5	5	5	5	5	5	5	5	5	5	5	5	5	5	2	2	2	2	3	2	3	1	2	4	2	2	3	4	5	5	5	3	2
1212	1	21	4	2	1	2	3	5	5	4	5	5	5	5	5	5	4	3	3	5	3	3	3	3	3	3	4	3	3	3	3	3	3	2	2	4	3	3	2	2
1213	1	22	4	2	1	1	4	5	5	5	5	5	5	5	5	5	5	4	4	4	4	4	4	4	4	4	4	4	4	4	4	4	4	5	4	4	4	4	4	4
1214	2	23	5	2	2	1	4	5	5	4	4	4	4	4	4	3	5	4	2	4	4	5	4	4	4	4	4	3	3	4	3	4	3	3	4	4	4	4	3	4
1215	2	22	4	2	1	1	3	4	4	4	4	4	4	4	4	4	4	4	4	4	4	4	4	4	4	4	4	4	4	4	4	4	4	4	4	5	4	4	4	4
1216	2	22	4	2	1	2	1	5	5	4	5	4	5	5	5	4	4	5	4	4	4	4	4	4	3	3	4	3	3	3	4	4	4	3	3	3	3	3	3	3
1217	2	22	4	2	1	1	3	4	4	3	4	3	4	4	4	4	4	4	3	4	4	4	3	4	3	4	4	4	4	4	3	4	4	3	4	4	3	3	3	3
1218	2	22	4	2	1	3	3	2	2	1	3	3	4	4	3	4	4	3	2	3	3	3	3	3	2	3	3	3	4	3	2	3	3	2	3	2	2	2	3	3
1219	2	24	5	2	2	2	3	5	5	5	5	5	5	5	5	5	5	5	5	5	5	5	5	5	5	5	5	5	5	5	5	5	5	5	5	5	5	5	5	5
1220	2	23	4	2	1	3	4	5	5	5	4	3	4	4	4	4	3	3	3	3	3	4	4	4	4	4	4	4	4	4	4	3	4	3	3	3	3	3	3	4
1221	2	22	4	2	1	1	3	5	5	4	5	5	5	5	5	5	5	5	5	5	5	5	5	5	5	5	5	5	5	4	4	5	5	5	5	5	5	5	5	5
1222	2	22	4	2	1	1	3	3	3	3	3	3	3	4	4	4	3	3	3	3	3	3	3	3	3	3	3	3	3	3	3	3	3	3	3	3	3	3	3	3
1223	2	23	4	2	1	1	4	3	3	3	3	3	4	4	4	4	4	5	4	5	4	3	3	3	3	3	4	4	4	3	3	4	3	3	3	3	3	3	3	4
1224	2	25	4	2	1	1	3	4	4	4	4	4	4	4	4	4	4	5	5	5	4	4	4	4	4	4	4	4	4	4	4	4	5	4	4	5	4	4	4	4
1225	1	23	4	2	1	1	4	5	5	3	4	2	5	5	5	5	5	2	3	3	4	5	4	5	4	5	4	5	5	3	4	5	4	3	4	3	3	4	5	3
1226	1	22	4	2	1	3	2	4	4	3	4	3	4	4	4	4	3	3	3	3	3	4	4	3	2	3	3	3	3	3	3	3	3	3	3	3	3	3	3	3
1227	2	22	4	2	5	1	1	3	4	3	4	4	3	5	5	5	4	5	4	5	5	3	3	3	3	3	4	3	4	3	4	3	4	3	4	4	4	4	5	4
1228	2	23	4	2	5	2	3	3	3	3	3	3	4	4	4	4	3	3	3	3	3	3	2	2	2	2	3	3	3	2	2	3	3	3	3	3	3	3	2	4
1229	2	22	4	2	1	1	3	5	5	4	5	4	5	5	5	5	3	3	2	3	4	3	1	1	1	1	2	1	1	2	1	2	2	1	1	1	1	1	2	2
1230	2	24	5	2	2	2	4	4	4	3	4	3	4	4	4	4	4	4	4	4	4	4	3	3	4	3	3	4	4	2	2	2	2	4	4	4	4	3	3	3
1231	2	22	4	2	5	1	1	3	4	3	3	3	4	4	4	4	5	5	2	5	5	4	4	4	4	4	4	4	4	4	4	4	4	4	4	4	4	4	4	4
1232	1	21	4	2	5	2	4	5	5	4	4	4	5	5	5	5	5	4	4	4	5	3	3	3	3	3	4	3	3	4	3	4	2	4	4	4	4	4	2	3
1233	2	22	4	2	5	1	3	4	5	3	3	4	3	4	5	5	3	5	5	5	4	2	2	4	4	4	4	4	4	4	4	3	5	5	5	4	5	4	5	4
1234	1	22	4	2	1	2	1	5	5	5	5	5	5	5	5	5	3	3	2	2	2	2	2	2	2	1	3	2	2	2	2	2	2	2	2	1	2	1	1	2
1235	2	22	4	2	5	1	4	5	5	5	5	4	5	5	5	5	5	5	3	1	5	4	3	3	4	4	4	5	4	3	2	2	3	3	4	4	3	3	3	3
1236	2	22	4	2	5	1	3	4	3	3	4	4	4	5	4	5	4	5	4	4	4	3	3	3	3	3	3	2	3	3	4	3	3	3	4	4	4	4	4	4
1237	2	22	4	2	5	1	2	3	4	3	4	4	4	4	5	4	5	4	3	4	5	4	4	4	4	3	4	4	4	4	4	3	3	4	4	4	3	3	4	3
1238	1	22	4	2	5	2	3	5	5	5	5	4	5	5	5	5	5	5	5	5	5	4	4	4	4	4	4	4	4	4	4	4	4	3	4	4	4	4	4	4
1239	1	25	5	2	2	2	2	5	5	5	5	5	5	5	5	5	5	2	3	3	2	5	4	3	2	2	3	3	2	3	3	2	3	3	3	3	3	3	3	3
1240	2	22	4	2	5	1	2	4	4	2	4	3	4	4	4	4	4	4	3	4	4	4	4	4	4	4	4	4	4	4	4	4	4	4	4	4	4	3	3	3
1241	1	21	4	2	1	3	2	5	5	3	4	4	5	5	5	5	4	4	5	4	4	4	5	4	4	5	4	4	3	3	3	4	3	4	4	5	4	3	5	5
1242	1	23	4	2	1	1	3	5	4	4	5	5	5	5	5	5	5	5	5	5	4	4	3	4	3	3	4	3	3	3	3	3	3	3	3	2	3	2	2	2
1243	2	21	4	2	1	1	4	5	5	4	4	4	5	5	5	5	5	5	5	5	5	4	4	4	4	4	4	4	4	4	4	4	4	4	4	4	4	4	4	4
1244	1	22	4	2	1	2	3	5	5	5	5	5	5	5	5	5	5	5	5	5	5	5	5	5	4	4	5	4	5	4	4	5	5	4	4	5	5	4	4	5
1245	2	22	4	2	5	1	3	5	5	4	5	4	5	5	4	3	5	5	3	4	4	4	4	5	4	4	3	5	3	3	3	4	3	4	4	4	5	5	3	5
1246	1	22	4	2	5	1	2	5	5	3	4	3	4	4	4	4	5	4	3	3	3	3	2	2	2	3	2	3	3	3	2	2	2	2	2	1	2	3	2	3
1247	2	23	4	2	1	2	3	3	3	3	3	3	3	3	3	3	2	2	2	2	2	2	3	2	2	2	2	3	3	2	2	2	2	2	3	2	2	3	2	2
1248	2	22	4	2	1	3	3	4	4	3	4	3	5	5	4	4	5	3	4	4	4	4	4	4	3	3	4	3	3	3	3	4	4	4	4	4	5	4	5	4
1249	2	22	4	2	5	1	3	4	4	4	4	3	5	5	5	5	5	5	4	5	5	4	4	4	4	4	3	4	4	3	3	4	4	4	4	4	4	4	3	3
1250	2	22	4	2	5	1	2	4	4	3	3	3	3	3	3	3	2	3	2	2	2	2	2	2	1	2	1	4	2	1	2	3	2	2	2	1	2	1	1	2
1251	2	21	4	2	5	2	3	4	5	1	3	3	5	5	5	1	4	4	5	3	4	1	1	1	1	4	3	3	2	2	2	4	4	1	1	1	5	3	3	4
1252	2	22	4	2	1	1	2	3	3	2	3	3	4	3	3	3	4	4	4	4	3	3	3	3	3	3	3	2	2	3	2	3	2	3	3	3	3	3	3	3
1253	1	22	4	2	1	1	4	3	4	4	4	4	4	4	4	4	4	4	4	4	4	4	4	4	4	4	4	4	4	4	4	4	4	4	5	4	4	4	4	4
1254	2	23	4	2	1	1	2	3	3	3	3	3	4	4	4	4	3	3	3	3	3	4	4	4	4	4	4	4	4	4	4	4	4	4	4	4	4	4	4	4
1255	1	23	4	2	1	1	3	4	4	4	4	4	5	5	5	5	5	4	5	5	4	4	4	4	4	4	4	5	5	4	5	4	5	4	5	4	5	4	4	5
1256	2	21	4	2	5	2	1	4	4	3	4	3	4	4	4	4	4	4	3	4	3	4	4	4	3	3	3	4	3	3	3	4	3	3	4	4	3	3	3	3
1257	2	22	4	2	5	1	2	3	3	2	3	3	3	3	4	3	3	3	2	3	3	4	4	3	3	3	3	4	4	3	3	3	3	3	4	3	3	3	3	4
1258	2	22	4	2	1	1	3	3	4	3	4	3	4	4	4	4	3	3	3	3	3	4	4	3	3	3	4	4	4	4	4	4	4	4	4	4	4	4	4	4
1259	1	22	4	2	1	1	4	5	5	3	5	5	5	5	5	5	5	5	5	5	5	5	5	5	4	4	4	4	5	3	3	4	4	4	4	4	4	4	4	4
1260	2	22	4	2	1	1	3	5	5	5	5	5	5	5	5	5	5	5	3	4	5	4	3	3	3	4	5	4	3	4	2	3	4	3	4	3	2	3	3	3
1261	2	22	4	2	5	1	2	5	5	3	5	5	5	5	5	5	5	5	5	5	5	5	5	5	5	5	5	5	5	4	4	4	4	4	4	4	4	4	4	4
1262	2	22	4	2	3	1	2	3	3	3	4	3	3	4	4	3	4	4	4	4	4	3	4	3	3	3	3	3	3	3	3	3	3	4	4	3	4	3	3	3
1263	2	22	4	2	5	1	2	4	5	3	4	4	5	5	5	5	5	5	5	5	5	4	4	3	2	4	4	4	3	3	2	3	3	2	3	2	2	2	1	1
1264	2	23	4	2	5	1	3	3	3	3	3	3	3	4	4	4	4	4	4	3	4	4	4	3	3	3	4	4	3	4	3	4	3	4	4	4	5	4	5	4
1265	1	23	4	2	1	2	4	3	4	3	4	4	4	4	4	5	5	5	4	5	5	5	4	4	4	4	4	4	4	3	3	3	3	4	4	4	4	4	4	4
1266	2	22	4	2	1	2	3	5	5	5	5	5	5	5	4	4	4	5	4	4	4	4	4	3	3	4	4	4	4	4	4	4	4	4	5	4	4	4	4	4
1267	2	25	4	2	1	1	2	1	2	1	2	1	2	2	2	2	1	1	1	1	1	2	2	2	1	2	1	2	1	1	2	2	2	1	1	1	1	1	1	1
1268	2	22	4	2	5	1	2	4	5	4	5	4	5	5	5	5	5	4	4	5	5	4	4	4	4	4	4	5	5	4	4	4	4	4	4	4	4	4	4	3
1269	2	22	4	2	5	1	3	4	4	3	4	3	4	4	4	4	4	4	3	4	3	4	4	3	3	4	4	4	4	3	2	3	4	3	3	3	3	3	4	3
1270	1	21	4	2	1	1	4	4	4	4	4	4	4	4	4	4	5	5	5	5	5	3	4	4	4	4	4	4	2	4	2	1	1	1	1	1	1	1	1	1
1271	1	22	4	2	5	1	4	5	5	4	4	4	5	5	5	5	5	5	5	4	4	3	2	2	2	2	3	3	3	3	2	3	3	2	2	3	2	2	2	1
1272	2	22	4	2	5	1	3	5	5	3	3	3	5	5	5	4	4	5	3	4	5	3	3	3	3	3	4	3	3	3	2	2	2	3	3	3	2	3	3	3
1273	2	22	4	2	1	3	3	4	4	3	4	3	5	5	5	5	4	4	3	4	4	4	4	4	4	4	4	4	4	3	3	3	3	3	3	3	3	3	3	3
1274	2	22	4	2	5	1	2	5	5	4	4	3	5	5	2	5	5	5	5	3	5	3	3	4	4	3	3	3	4	3	2	3	3	2	2	3	3	3	2	2
1275	2	22	4	2	5	2	2	4	4	4	4	4	5	5	5	5	5	5	5	5	5	4	4	4	3	4	3	4	4	4	4	4	4	4	4	5	5	5	4	4
1276	1	22	4	2	1	1	3	5	5	4	5	5	4	4	4	4	5	5	4	5	5	4	4	4	3	3	3	3	3	3	3	2	2	3	3	2	3	3	3	3
1277	2	22	4	2	5	3	2	3	3	3	3	3	3	3	3	3	3	3	3	3	3	4	4	4	4	4	4	4	4	4	4	4	4	4	4	4	4	4	4	4
1278	2	23	5	2	2	2	2	5	5	4	4	4	5	5	5	5	5	5	5	5	5	5	5	5	5	5	5	5	5	5	5	5	5	5	5	5	5	5	5	5
1279	2	22	4	2	5	1	1	2	3	3	3	3	4	5	4	4	3	3	3	3	3	4	4	4	4	4	4	4	2	3	3	3	3	4	4	4	4	4	4	4
1280	2	22	4	2	1	2	3	4	5	3	5	3	5	5	5	5	5	5	4	4	4	3	3	3	3	3	3	3	3	3	3	3	3	3	3	3	3	3	3	3
1281	1	22	4	2	5	2	1	5	5	4	5	5	5	5	5	4	5	5	5	4	5	5	5	5	4	5	5	5	4	5	3	4	5	3	3	3	3	3	4	4
1282	2	22	4	2	1	1	3	3	3	2	2	2	4	4	5	5	2	3	3	3	2	4	4	4	4	4	4	4	4	3	3	3	3	3	3	3	3	3	3	3
1283	2	24	4	2	5	1	3	5	5	5	5	5	5	5	5	5	5	5	5	5	4	5	5	5	5	5	5	5	5	5	5	5	5	5	5	5	5	5	5	5
1284	2	22	4	2	5	1	2	3	3	3	2	2	3	3	3	3	3	3	3	3	3	3	2	2	2	2	3	3	3	2	1	1	1	4	2	2	3	3	3	3
1285	2	22	4	2	5	1	2	2	3	1	1	2	3	3	3	4	4	4	4	4	5	3	2	2	1	2	1	3	3	3	2	4	4	2	2	1	1	1	3	3
1286	2	22	4	2	5	1	1	4	4	4	4	4	5	5	5	5	5	5	5	5	5	5	5	5	5	5	5	5	5	5	5	5	5	5	5	5	5	5	5	5
1287	2	22	4	2	5	1	1	3	3	2	3	2	4	4	4	3	3	3	3	2	2	3	3	3	4	3	3	3	3	3	2	3	3	2	2	3	1	2	3	2
1288	1	23	4	2	1	1	3	4	4	3	4	4	4	3	4	4	3	4	4	5	4	4	4	3	4	3	4	3	4	4	4	4	3	4	4	3	4	3	4	4
1289	1	23	4	2	1	1	3	4	4	3	4	2	4	4	4	4	4	3	3	2	3	3	3	2	2	3	3	2	2	3	2	2	2	4	3	4	3	2	2	2
1290	2	22	4	2	5	1	4	5	5	4	5	3	5	5	5	5	5	5	3	4	5	5	5	5	5	4	4	5	5	4	3	3	3	3	3	3	3	3	3	3
1291	2	22	4	2	3	2	4	2	2	2	2	2	2	2	2	2	2	2	2	2	2	2	2	2	2	2	2	2	2	2	2	2	2	1	1	1	1	1	1	1
1292	1	24	5	2	2	1	4	5	5	4	5	4	5	5	5	5	5	5	3	5	5	4	4	3	3	3	3	4	4	3	3	3	3	4	4	3	4	4	4	4
1293	2	22	4	2	1	1	3	3	4	3	3	3	4	4	4	4	3	4	3	3	3	3	3	2	2	2	3	2	4	2	1	2	2	2	2	1	1	2	3	2
1294	2	22	4	2	5	1	1	4	4	3	4	3	4	4	4	3	3	3	3	4	3	3	2	2	2	1	3	3	3	3	3	3	2	3	3	1	2	1	1	1
1295	1	22	4	2	5	1	3	5	5	5	5	5	5	5	5	5	5	5	4	5	5	3	3	2	3	2	2	2	2	2	2	2	2	3	3	4	4	4	3	3
1296	1	21	3	2	5	1	1	5	5	5	5	5	5	5	5	5	5	5	5	5	5	5	5	5	5	5	5	5	5	5	5	5	5	5	5	5	5	5	5	5
1297	2	23	4	2	5	2	2	3	4	2	3	3	4	4	4	3	3	2	3	2	2	3	3	2	2	2	2	3	2	2	2	2	2	3	3	3	3	3	2	2
1298	2	22	4	2	5	1	2	2	1	1	1	1	2	3	3	3	4	4	4	4	4	3	4	4	3	3	3	2	2	3	2	4	3	2	3	3	2	3	2	2
1299	2	23	4	2	1	1	1	5	5	5	5	5	5	5	5	5	5	5	5	5	5	5	4	4	4	4	4	4	4	5	5	5	5	5	5	5	5	5	5	5
1300	2	22	4	2	5	3	3	4	3	3	4	3	4	4	4	4	2	2	2	2	2	3	2	1	2	1	2	2	2	3	3	3	3	3	4	4	4	4	3	3
1301	2	22	4	2	5	1	2	1	2	2	2	2	2	3	4	4	3	2	2	2	2	3	3	2	2	3	2	3	2	2	1	1	1	1	1	1	1	1	1	1
1302	1	22	4	2	3	1	2	4	4	4	3	2	5	5	5	5	5	5	3	5	3	3	3	3	3	3	3	3	3	3	3	3	3	3	3	4	4	4	3	3
1303	2	21	4	2	1	1	3	4	4	3	3	3	4	5	5	5	4	4	3	4	4	4	4	3	3	3	4	4	4	3	4	4	3	3	3	4	4	4	4	4
1304	1	22	4	2	1	1	4	4	4	4	4	4	4	4	4	4	3	3	3	3	3	4	4	4	4	4	4	4	4	4	4	4	4	4	4	4	4	4	4	4
1305	2	22	4	2	1	1	3	5	5	5	5	5	5	5	5	5	5	4	3	4	3	5	5	4	5	4	3	5	4	5	3	4	4	4	4	4	4	4	4	4
1306	2	24	4	2	1	2	4	4	5	5	5	4	5	4	5	4	5	5	4	5	4	4	4	4	4	4	4	4	4	4	4	4	4	4	4	4	4	4	4	4
1307	1	22	4	2	5	1	4	5	5	5	5	5	5	5	5	5	5	5	5	5	5	4	4	4	4	4	4	4	4	4	4	4	4	4	4	4	4	4	4	4
1308	1	22	4	2	1	1	3	3	3	3	4	4	5	5	5	4	3	3	2	2	2	3	4	4	3	3	3	4	3	3	3	3	4	3	4	4	5	4	3	4
1309	2	22	4	2	5	1	3	4	5	3	3	3	5	5	3	4	4	4	3	4	3	3	3	3	3	3	3	3	3	3	3	3	3	3	3	3	3	2	2	3
1310	1	22	4	2	5	2	3	4	4	4	4	4	4	4	4	4	4	4	4	4	4	4	4	4	4	4	4	4	4	4	4	4	4	4	4	4	4	4	3	3
1311	1	21	4	2	1	2	4	2	2	3	3	2	5	5	5	5	5	5	4	4	4	3	3	2	1	1	2	1	2	3	2	2	2	2	3	2	2	2	1	1
1312	2	22	4	2	1	2	3	4	5	3	3	3	5	5	5	5	5	4	4	5	5	5	4	4	3	4	3	3	3	3	2	4	4	2	2	3	3	3	4	5
1313	2	22	4	2	1	1	2	3	4	2	3	2	4	4	4	4	4	4	2	4	3	3	3	3	3	3	3	4	4	3	3	3	3	3	5	4	4	3	3	4
1314	1	22	4	2	1	1	4	5	4	3	4	4	4	4	4	4	4	4	4	4	4	4	4	3	3	4	4	4	4	4	3	4	4	4	4	4	4	3	3	3
1315	1	22	4	2	1	2	3	4	4	3	3	2	5	5	5	5	4	4	4	5	4	4	3	3	3	3	3	3	3	3	3	4	3	3	3	2	3	2	3	2
1316	1	22	4	2	1	1	3	5	5	5	5	4	5	5	5	5	5	5	3	4	5	4	3	3	3	3	4	3	3	3	3	3	3	3	4	3	3	3	3	4
1317	2	22	4	2	1	3	4	4	4	2	2	2	4	4	4	4	4	4	4	4	4	3	4	3	2	3	4	4	4	4	3	4	4	3	3	4	4	3	4	4
1318	1	22	4	2	1	2	4	5	5	5	5	5	5	5	5	5	5	5	4	5	5	5	3	2	2	4	4	3	2	2	2	2	2	2	3	2	5	5	2	2
1319	1	22	4	2	1	1	3	4	4	4	4	4	4	4	4	4	4	4	4	4	4	4	4	4	4	4	4	4	4	3	3	4	4	4	4	4	4	4	4	4
1320	2	23	4	2	5	2	3	3	3	2	3	3	3	3	3	3	3	4	4	3	3	4	4	4	4	3	3	4	4	3	3	3	3	3	4	4	4	4	4	3
1321	2	22	4	2	1	1	3	4	5	4	4	3	5	5	4	5	5	5	3	4	4	3	3	3	3	3	3	3	3	3	2	3	3	3	4	4	3	3	3	3
1322	2	21	4	2	5	1	3	3	3	3	3	3	4	4	4	4	3	3	3	3	3	4	3	3	2	4	4	4	4	3	3	3	3	3	4	4	4	4	4	4
1323	2	21	4	2	1	1	2	3	4	2	4	4	4	4	2	3	4	4	3	3	4	4	3	3	4	4	4	4	4	3	3	4	4	3	4	4	4	4	4	3
1324	1	22	4	2	5	3	3	4	5	4	4	4	5	5	5	5	5	5	5	5	5	5	5	5	5	5	5	5	5	5	5	5	5	5	5	5	5	5	5	5
1325	2	23	4	2	5	2	4	5	5	5	5	1	3	3	3	3	5	5	5	5	5	4	4	4	4	4	4	4	4	3	3	3	3	4	4	4	4	4	3	3
1326	2	21	4	2	1	2	4	5	5	4	4	3	5	5	5	5	5	5	5	5	5	4	4	4	4	4	4	4	4	5	5	5	5	4	4	4	4	4	4	4
1327	2	22	4	2	1	1	2	3	5	2	3	3	5	5	5	5	4	4	4	4	4	3	3	3	2	3	4	4	4	4	3	3	4	3	3	3	3	3	3	3
1328	1	24	4	2	1	2	1	5	5	5	5	5	5	5	5	5	5	5	5	5	5	5	5	5	5	5	5	5	5	5	3	4	4	5	5	5	5	5	3	2
1329	1	22	4	2	1	1	2	3	4	3	3	2	4	4	3	4	5	5	4	4	4	3	3	3	2	3	5	5	4	4	3	3	3	4	4	4	4	4	4	4
1330	2	22	4	2	5	2	1	3	4	3	3	3	4	4	4	4	4	4	4	4	3	3	4	3	3	4	3	3	3	4	3	4	3	3	4	4	3	4	3	3
1331	2	22	4	2	1	1	2	5	5	5	5	5	5	5	5	5	5	5	5	5	5	5	5	3	3	3	5	4	4	5	4	4	4	4	4	4	5	4	4	4
1332	2	22	4	2	5	1	2	5	5	5	5	5	5	5	5	5	5	5	3	5	5	5	4	3	4	3	4	4	5	4	4	4	3	4	4	4	4	3	3	4
1333	1	22	4	2	5	1	3	5	5	5	5	4	5	5	5	5	3	3	3	4	4	3	3	3	3	3	3	3	3	3	3	3	3	3	3	3	3	3	3	3
1334	1	22	4	2	1	1	2	4	4	3	4	4	4	4	4	4	4	4	4	4	4	4	4	3	4	4	4	4	4	4	3	4	3	3	4	4	4	4	4	4
1335	2	22	4	2	1	2	3	4	5	4	4	4	3	5	4	4	5	4	4	4	5	4	4	4	4	4	4	4	4	4	5	4	4	4	5	5	5	3	4	4
1336	2	23	4	2	1	1	3	5	5	4	5	4	5	5	5	5	5	4	2	4	5	4	4	4	4	4	5	4	4	4	4	4	5	4	5	4	4	3	2	3
1337	2	23	4	2	3	3	4	5	5	5	5	5	3	4	5	5	5	5	5	5	5	5	5	5	5	5	5	5	5	5	5	3	3	4	4	5	5	4	5	5
1338	2	22	4	2	1	2	4	4	4	4	4	4	4	4	4	4	4	4	4	4	4	3	4	4	3	4	4	4	4	3	3	3	3	3	3	3	3	3	3	3
1339	1	22	4	2	1	1	3	5	5	5	5	5	5	5	5	5	5	5	5	5	5	5	5	5	5	5	5	5	5	5	5	5	5	5	5	5	5	5	5	5
1340	2	23	4	2	1	3	4	4	4	4	3	3	3	4	3	4	4	5	3	3	3	3	3	3	3	3	4	4	4	3	4	3	3	4	4	4	5	5	4	3
1341	1	23	4	2	5	1	2	5	5	5	5	5	5	5	5	5	4	4	4	4	5	3	4	3	3	3	3	4	3	4	3	4	4	2	3	3	4	4	3	2
1342	2	24	4	2	5	3	1	3	3	3	3	3	4	4	4	4	4	3	1	2	2	3	3	3	3	3	3	3	3	3	2	2	3	1	1	1	1	1	1	3
1343	1	22	4	2	5	2	1	4	4	3	3	3	4	4	4	4	4	4	4	3	4	3	4	3	3	3	4	4	3	3	3	4	4	3	3	2	3	3	3	3
1344	2	22	4	2	5	3	2	4	4	4	4	4	5	5	5	5	5	5	5	5	5	4	4	4	4	4	4	4	4	4	3	4	4	4	4	4	4	4	4	4
1345	2	23	4	2	1	1	4	5	5	3	4	4	5	4	5	4	5	4	5	4	4	4	4	4	4	4	4	4	4	4	4	4	4	4	4	4	4	4	4	3
1346	1	22	4	2	1	1	3	5	5	3	4	3	4	5	5	4	4	4	4	4	4	4	3	3	3	4	4	4	4	4	3	3	3	4	4	3	3	2	3	3
1347	1	23	4	2	1	2	3	4	4	4	4	4	5	5	5	5	4	5	4	5	4	5	4	3	4	4	4	4	3	5	4	4	4	5	5	4	5	4	4	5
1348	2	19	1	1	1	1	1	4	4	4	4	4	4	4	4	4	4	4	4	4	4	4	4	3	3	4	4	3	4	3	3	4	4	4	4	4	3	3	3	4
1349	2	22	4	2	5	3	3	4	4	3	3	3	4	4	3	5	4	4	3	4	4	4	4	4	4	3	4	4	4	3	3	3	3	3	3	3	3	2	3	2
1350	2	23	4	2	3	3	2	5	5	5	5	5	5	5	5	5	5	5	5	5	5	5	5	5	5	5	5	5	5	5	5	5	5	5	5	5	5	5	5	5
1351	2	22	4	2	5	3	3	3	4	2	3	3	3	4	4	3	3	4	3	3	4	3	2	2	2	2	3	3	3	3	3	3	3	3	2	3	4	3	2	3
1352	1	23	4	2	1	2	3	4	4	4	3	4	2	3	2	3	4	4	5	4	5	3	2	2	2	2	2	3	2	2	2	2	2	2	2	2	2	2	2	2
1353	2	22	4	2	1	1	2	3	3	2	3	3	4	4	4	3	4	4	4	4	4	3	3	3	3	3	4	3	3	3	3	3	2	3	3	4	3	2	3	4
1354	2	23	4	2	1	1	3	4	4	2	4	4	4	4	4	4	4	3	4	4	3	4	4	3	3	3	3	4	3	3	2	2	2	4	4	3	4	3	4	3
1355	2	23	4	2	1	3	3	3	5	2	3	3	4	4	5	5	4	4	4	4	4	4	3	3	3	3	3	4	5	3	3	4	4	3	4	4	4	4	4	4
1356	2	23	4	2	1	1	1	4	4	3	4	4	4	4	4	4	4	4	3	4	3	4	4	4	4	4	4	4	4	4	3	4	4	4	4	4	4	4	4	4
1357	2	22	4	2	1	2	2	4	5	3	4	3	5	5	4	4	5	4	3	3	4	4	3	3	3	4	3	3	3	4	3	3	4	4	4	4	3	3	3	3
1358	2	21	3	2	7	1	3	4	4	4	4	4	5	5	5	5	5	5	5	5	5	3	3	3	3	3	3	3	3	4	4	3	3	3	3	3	3	3	3	3
1359	1	23	4	2	1	3	3	5	5	2	4	3	5	5	5	4	4	4	3	3	4	5	4	3	2	2	2	3	4	3	3	2	3	3	3	2	3	2	1	4
1360	2	22	4	2	5	1	3	3	3	2	3	2	4	3	4	4	2	2	2	2	2	3	2	2	2	3	3	2	2	3	3	3	3	2	2	2	2	2	2	2
1361	2	21	4	2	1	1	4	5	5	5	5	5	5	5	5	5	5	5	2	5	2	3	3	2	1	1	1	2	2	1	1	2	2	1	2	2	2	2	2	2
1362	1	23	5	2	2	2	2	5	5	4	4	3	5	4	5	4	5	5	3	4	5	4	4	4	3	4	5	4	4	4	4	4	4	4	5	5	5	4	4	3
1363	1	21	4	2	1	1	3	4	4	4	4	4	5	5	5	5	4	4	4	4	4	5	5	5	5	5	5	5	5	5	5	5	5	5	5	5	5	5	5	5
1364	1	21	4	2	1	2	1	5	5	5	5	5	5	5	5	5	5	3	2	5	2	3	2	3	3	3	4	2	3	3	2	3	3	4	4	3	4	4	2	3
1365	2	22	4	2	1	1	3	2	2	1	1	1	3	3	3	3	2	2	2	2	2	3	2	2	2	2	2	2	2	2	2	2	2	2	2	2	2	2	2	2
1366	2	22	4	2	1	3	4	5	5	5	5	5	5	5	5	5	5	5	5	5	5	5	5	5	5	5	5	5	5	5	5	5	5	5	4	4	4	4	5	5
1367	1	22	4	2	1	2	4	4	4	4	5	4	5	5	5	5	4	4	3	4	4	4	3	4	3	3	4	4	3	3	4	3	3	3	3	2	3	3	3	4
1368	2	22	4	2	5	1	2	5	5	5	5	5	5	5	5	5	5	5	5	4	5	4	3	3	4	4	4	5	5	3	4	4	4	3	4	4	3	4	3	3
1369	1	19	1	1	1	1	4	3	3	2	3	3	3	3	3	3	3	3	3	3	3	3	3	3	3	3	3	2	3	3	2	3	3	2	3	2	3	2	2	2
1370	1	22	4	2	1	2	4	5	5	5	5	5	5	5	5	5	5	5	5	5	5	5	5	5	4	4	4	4	4	4	4	4	4	5	5	4	4	4	4	4
1371	2	21	4	2	3	1	2	4	4	3	4	3	5	5	5	4	5	5	5	4	5	4	4	4	4	4	4	4	4	4	5	4	4	3	3	3	3	3	4	4
1372	2	23	5	2	2	2	3	5	5	4	5	4	5	5	5	5	5	4	4	4	4	4	4	4	4	4	4	4	4	4	4	4	4	4	4	4	4	4	4	4
1373	2	23	5	2	1	1	3	4	4	4	4	4	4	4	4	4	4	4	4	4	4	4	4	4	3	4	4	4	4	3	4	4	4	4	4	5	5	4	4	4
1374	2	21	3	2	2	1	2	3	3	3	3	3	4	4	4	4	3	3	3	3	3	3	4	3	2	3	3	3	3	3	3	3	3	4	3	4	3	4	3	4
1375	1	22	4	2	1	2	4	4	5	3	3	4	5	5	5	5	5	5	3	5	2	2	2	3	2	4	4	2	2	2	2	3	3	2	2	5	2	3	1	4
1376	1	19	1	1	4	1	1	4	2	3	3	4	5	5	5	4	4	2	1	2	3	4	3	2	3	4	5	4	5	2	3	2	1	3	4	2	2	2	1	3
1377	1	19	2	1	1	2	1	5	5	4	5	5	5	5	5	5	5	5	5	5	5	4	4	4	3	3	3	3	4	3	3	3	3	4	4	4	4	4	3	4

## Sheet: Sheet3
	who1
	0. không lúc nào
	1. đôi khi
	2. ít hơn một nữa thời gian
	3. Nhiều hơn một nữa thời gian
	4. Hầu hết
	5. Tất cả thời gian
