# Supplementary material for: Self-control as an important factor affecting the online learning readiness of Vietnamese medical and health students during the COVID-19 pandemic: a network analysis
Source: J Educ Eval Health Prof. 2022 Aug 25;19:22. doi: 10.3352/jeehp.2022.19.22 (PMC9582298; doi:10.3352/jeehp.2022.19.22)
Supplement: Supplementary file 3 — Supplement 2. R code for the network analysis. [file jeehp-19-22-suppl2.txt]

Supplement 2. R code for the network analysis

#Title" Network analysis for online learning readiness of Vietnamese medical students during COVID-19 pandemic "
#Author" Dinh Duong Le"
#Date"June 10, 2022"
library(readxl)
data <- read_excel("C:/Users/Admin/ ")
##Required libraries
library("readxl")
library(qgraph)
library(ggplot2)
library(JGR)
library(rJava)
library(huge)
library("psychTools")
library(reshape2)
library(NetworkComparisonTest)
library(data.table)
#library("Deducer")
library(bootnet)
library(data.table)
library(tidyverse)
library(stringi)
library("NetworkToolbox")
library(lattice)
library(survival)
library(Formula)
library(Hmisc)
library(igraph)
# Set the random seed:
set.seed(123)
#data
male<-subset(data, sex=="1")
female<-subset(data, sex=="2")
lowgrade<-subset (data, year_code=="1")
highgrade<-subset(data, year_code=="2")
#Reset names
setnames (data, old = c("computerskill", "internet", "communication", "motivation","selfcontrol", "selflearning"), new = c("CS","IA","OC","M", "SC","SL"))
setnames (male, old = c("computerskill", "internet", "communication", "motivation","selfcontrol", "selflearning"), new = c("CS","IA","OC","M", "SC","SL"))
setnames (female, old = c("computerskill", "internet", "communication", "motivation","selfcontrol", "selflearning"), new = c("CS","IA","OC","M", "SC","SL"))
setnames (lowgrade, old = c("computerskill", "internet", "communication", "motivation","selfcontrol", "selflearning"), new = c("CS","IA","OC","M", "SC","SL"))
setnames (highgrade, old = c("computerskill", "internet", "communication", "motivation","selfcontrol", "selflearning"), new = c("CS","IA","OC","M", "SC","SL"))
#define catogorical variable.names
data$sex=as.factor(data$sex)
data$year=as.factor(data$year)
data$year_code=as.factor(data$year_code)
data$major=as.factor(data$major)
data$resident=as.factor(data$resident)
data$livingcost=as.factor(data$livingcost)

#install.packages(table1)
#install.packages(compareGroups)
library(table1)
library(compareGroups)
#Tabel 1. General characteristics and readiness score
table1(sex~sex+age+year+major+resident+livingcost+CS+IA+OC+M+SC+SL+total, data=data)
t1=compareGroups(sex~sex+age+year+major+resident+livingcost+CS+IA+OC+M+SC+SL+total, data=data)
t1
createTable(t1)
#grade level
table1(year_code~sex+age+year+major+resident+livingcost+CS+IA+OC+M+SC+SL+total, data=data)
t2=compareGroups(year_code~sex+age+year+major+resident+livingcost+CS+IA+OC+M+SC+SL+total, data=data)
t2
createTable(t2)
#nomility test 
shapiro.test(data$IA)
shapiro.test(data$IA)
shapiro.test(data$CS)
shapiro.test(data$M)
shapiro.test(data$SL)
#compare sex and OLRS
CS<-wilcox.test(CS~sex,data=data)
CS
IA<-wilcox.test(IA~sex,data=data)
IA
OC<-wilcox.test(OC~sex,data=data)
OC
M<-wilcox.test(M~sex,data=data)
M
SC<-wilcox.test(SC~sex,data=data)
SC
SL<-wilcox.test(SL~sex,data=data)
SL
total<-wilcox.test(total~sex,data=data)
total
## compare grade level and OLRS
CS<-wilcox.test(CS~year_code,data=data)
CS
IA<-wilcox.test(IA~year_code,data=data)
IA
OC<-wilcox.test(OC~year_code,data=data)
OC
M<-wilcox.test(M~year_code,data=data)
M
SC<-wilcox.test(SC~year_code,data=data)
SC
SL<-wilcox.test(SL~year_code,data=data)
SL
total<-wilcox.test(total~year_code,data=data)
total
#Network structure correlation
#create data
data1 <- data[, c('CS','IA', 'OC', 'M', 'SC', 'SL' )]
male1<-male[,c('CS','IA', 'OC', 'M', 'SC', 'SL' )]
female1<-female[,c('CS','IA', 'OC', 'M', 'SC', 'SL' )]
lowgrade1<-lowgrade[,c('CS','IA', 'OC', 'M', 'SC', 'SL' )]
highgrade1<-highgrade[,c('CS','IA', 'OC', 'M', 'SC', 'SL' )]
#transforme data 
tdata1<-huge.npn(data1)
tmale1 <- huge.npn(male1)
tfemale1 <- huge.npn(female1)
tlowgrade1<-huge.npn(lowgrade1)
thighgrade1<-huge.npn(highgrade1)
#correlation
cortdata1<-cor_auto(tdata1)
cortmale1<-cor_auto(tmale1)
cortfemale1<-cor_auto(tfemale1)
cortlowgrade1<-cor_auto(tlowgrade1)
corthighegrade1<-cor_auto(thighegrade1)

#graph 
graph1 <- qgraph(EBICglasso(cortdata1, nrow(tdata1),  lambda.min.ratio=0.01, gamma=0.5, threshold = TRUE),color='#FFCC66', label.scale=FALSE,edge.labels=TRUE,
                edge.color='#993300', title="a")

graph2 <- qgraph(EBICglasso(cortmale1, nrow(tmale1),
                           lambda.min.ratio=0.01, gamma=0.5, threshold = TRUE), color='#FFCC66', label.scale=FALSE,edge.labels=TRUE,
                edge.color='#993300')
graph3 <- qgraph(EBICglasso(cortfemale1, nrow(tfemale1),
                           lambda.min.ratio=0.01, gamma=0.5, threshold = TRUE), color='#FFCC66', label.scale=FALSE,edge.labels=TRUE,
                edge.color='#993300')
graph4 <- qgraph(EBICglasso(cortlowgrade1, nrow(tlowgrade1),
                           lambda.min.ratio=0.01, gamma=0.5, threshold = TRUE), color='#FFCC66', label.scale=FALSE,edge.labels=TRUE,
                edge.color='#993300')
graph5 <- qgraph(EBICglasso(corthighegrade1, nrow(thighegrade1),
                           lambda.min.ratio=0.01, gamma=0.5, threshold = TRUE), color='#FFCC66', label.scale=FALSE,edge.labels=TRUE,
                edge.color='#993300')
#estimate network
net1 <- estimateNetwork(tdata1,default = "EBICglasso" ,  corMethod = "cor_auto",tuning = 0.5)
net2 <- estimateNetwork(tmale1,default = "EBICglasso",corMethod = "cor_auto",tuning = 0.5)
net3 <- estimateNetwork(tfemale1,default = "EBICglasso",corMethod = "cor_auto",tuning = 0.5)
net4 <-estimateNetwork(tlowgrade1, default="EBICglasso", corMethod="cor_auto", tuning=0.5)
net5 <-estimateNetwork(thighgrade1, default="EBICglasso", corMethod="cor_auto", tuning=0.5)
#changing the hyperparameter tuning 
#setting tungning = 0.0
netmale0.0 <- estimateNetwork(tmale1,default = "EBICglasso",corMethod = "cor_auto",tuning = 0.0)
netmale0.25 <- estimateNetwork(tmale1,default = "EBICglasso",corMethod = "cor_auto",tuning = 0.25)
netmale0.5 <- estimateNetwork(tmale1,default = "EBICglasso",corMethod = "cor_auto",tuning = 0. 5)
#get matrices
net1$graph
net2$graph
net3$graph
net4$graph
net5$graph
#Plot
L <- averageLayout(net2, net3, net3, net4)
n1=plot(net1, title="a)", cut = 0.03,negDashed=TRUE,layout = L)
n2=plot(net2, title="b)", cut = 0.03,negDashed=TRUE,layout = L)
n3=plot(net3, title="c)", cut = 0.03,negDashed=TRUE,layout = L)
n4=plot(net4, title="d)", cut = 0.03,negDashed=TRUE,layout = L)
n5=plot(net5, title="e)", cut = 0.03,negDashed=TRUE,layout = L)
#attach graph 
attach(networkplot)
par(mfrow=c(1,1))
plot(graph1)
plot(graph2)
plot(graph3)
plot(graph4)
plot(graph5)
#centrality
centralityPlot(net1, include = c("Strength", "Closeness","Betweenness"), theme_bw = TRUE, print = TRUE,
               verbose = TRUE,  weighted = TRUE, signed = TRUE,
               orderBy = "default", decreasing = FALSE)
centralityPlot(net2, include = c("Strength", "Closeness","Betweenness"), theme_bw = TRUE, print = TRUE,
               verbose = TRUE,  weighted = TRUE, signed = TRUE,
               orderBy = "default", decreasing = FALSE)
centralityPlot(net3, include = c("Strength", "Closeness","Betweenness"), theme_bw = TRUE, print = TRUE,
               verbose = TRUE,  weighted = TRUE, signed = TRUE,
               orderBy = "default", decreasing = FALSE)
centralityPlot(net4, include = c("Strength", "Closeness","Betweenness"), theme_bw = TRUE, print = TRUE,
               verbose = TRUE,  weighted = TRUE, signed = TRUE,
               orderBy = "default", decreasing = FALSE)
centralityPlot(net5, include = c("Strength", "Closeness","Betweenness"), theme_bw = TRUE, print = TRUE,
               verbose = TRUE,  weighted = TRUE, signed = TRUE,
               orderBy = "default", decreasing = FALSE)

Cent1 <- centralityTable(net1, standardized = TRUE)
View(Cent1)
table.data1 <- data.frame("Item" = Cent1[Cent1$measure == "Strength",3],
                          "Strength" = Cent1[Cent1$measure == "Strength",5])
View(table.data1)
Cent2 <- centralityTable(net2, standardized = TRUE)
table.data2 <- data.frame("Item" = Cent2[Cent2$measure == "Strength",3],
                          "Strength" = Cent2[Cent2$measure == "Strength",5])
Cent3 <- centralityTable(net3, standardized = TRUE)
table.data3 <- data.frame("Item" = Cent3[Cent3$measure == "Strength",3],
                          "Strength" = Cent3[Cent3$measure == "Strength",5])
centralityPlot(Centrality = list("total" = Cent1,"male" = Cent2, "female"=Cent3),
               include=c("Strength","Closeness", "Betweenness"),
               labels = names(student),decreasing=T)+ theme(legend.title = element_blank())
df=cbind(table.data1 ,table.data2 ,table.data3)
df <- df[ -c(3,5,7) ]
write.csv(df,file="cent1.csv")

#Stability
b1 <- bootnet(net1, nCores = 8,nBoots = 1000, type = 'nonparametric')
b2 <- bootnet(net1, nCores = 8,nBoots = 1000, type = 'case',
              statistics=c('strength','closeness','betweenness'))
b3 <- bootnet(net2, nCores = 8,nBoots = 1000, type = 'nonparametric')
b4 <- bootnet(net2, nCores = 8,nBoots = 1000, type = 'case',
              statistics=c('strength','closeness','betweenness'))
b5 <- bootnet(net3, nCores = 8,nBoots = 1000, type = 'nonparametric')
b6 <- bootnet(net3, nCores = 8,nBoots = 1000, type = 'case',
              statistics=c('strength','closeness','betweenness'))

b7 <- bootnet(net4, nCores = 8,nBoots = 1000, type = 'nonparametric')
b8 <- bootnet(net4, nCores = 8,nBoots = 1000, type = 'case',
              statistics=c('strength','closeness','betweenness'))

b9 <- bootnet(net5, nCores = 8,nBoots = 1000, type = 'nonparametric')
b10 <- bootnet(net5, nCores = 8,nBoots = 1000, type = 'case',
              statistics=c('strength','closeness','betweenness'))
#total 
plot(b1, order="sample", plot="area", prop0=F)# confidence intervals
plot(b1, "edge", plot = "difference", onlyNonZero = TRUE, order = "sample") # difference of edges
plot(b1, "strength", plot = "difference") # node strength
plot(b2 ,statistics=c('strength','closeness','betweenness'))+ theme(legend.title = element_blank())
#male 
plot(b3, order="sample", plot="area", prop0=F)# confidence intervals
plot(b3, "edge", plot = "difference", onlyNonZero = TRUE, order = "sample") # difference of edges
plot(b3, "strength", plot = "difference") # node strength
plot(b4 ,statistics=c('strength','closeness','betweenness'))+ theme(legend.title = element_blank())
#female 
plot(b5, order="sample", plot="area", prop0=F)# confidence intervals
plot(b5, "edge", plot = "difference", onlyNonZero = TRUE, order = "sample") # difference of edges
plot(b5, "strength", plot = "difference") # node strength
plot(b6 ,statistics=c('strength','closeness','betweenness'))+ theme(legend.title = element_blank())
#lowgrade
plot(b7, order="sample", plot="area", prop0=F)# confidence intervals
plot(b7, "edge", plot = "difference", onlyNonZero = TRUE, order = "sample") # difference of edges
plot(b7, "strength", plot = "difference") # node strength
plot(b8 ,statistics=c('strength','closeness','betweenness'))+ theme(legend.title = element_blank())
#highgrade
plot(b9, order="sample", plot="area", prop0=F)# confidence intervals
plot(b9, "edge", plot = "difference", onlyNonZero = TRUE, order = "sample") # difference of edges
plot(b9, "strength", plot = "difference") # node strength
plot(b10 ,statistics=c('strength','closeness','betweenness'))+ theme(legend.title = element_blank())
#corstability
corStability(b2)
corStability(b4)
corStability(b6)
corStability(b8)
corStability(b10)
##Network comparsion test 
nct1<- NCT(net2, net3, it=1000,paired = FALSE,test.edges = TRUE,edges="all",
  test.centrality=TRUE,centrality=c("strength","closeness","betweenness"))
nct2 <-NCT (net4,net5,it=1000,paired = FALSE,test.edges = TRUE,edges="all",        test.centrality=TRUE,centrality=c("strength","closeness","betweenness"))
nct1
nct2
## Perform permutation test
#compare male and female
perm.str <- network.permutation(tmale1, tfemale1, iter = 1000, network = "glasso",   measure = "strength", alternative = "two.tailed", ncores = 4)
#Average shortest path length
ASP <- network.permutation(prev.perm = perm.str, measure = "ASPL", ncores = 4)
ASP$result
#Average clustering coefficient
AVC <- network.permutation(prev.perm = perm.str, measure = "CC", ncores = 4)
# Check results
AVC$result
# Modularity quality index 
MQI <- network.permutation(prev.perm = perm.str, measure = "Q", ncores = 4)
MQI$result
#smallworldness
SS <- network.permutation(prev.perm = perm.str, measure = "S", ncores = 4)
# Check results
perm.aspl$result
#density
library(igraph)
g=as.igraph(n2, attributes=TRUE)
plot(n2)
a<-(degree(g))/(vcount(g)-1)
g <- as.igraph(n3, attributes=TRUE)
b<-(degree(g))/(vcount(g)-1)
t.test(a,b,statistic=c("t","mean"),alternative=c("two.sided"), midp=TRUE, B=1000)
#density
g1=as.igraph(n4, attributes=TRUE)
plot(n4)
a1<-(degree(g1))/(vcount(g1)-1)
g2 <- as.igraph(n5, attributes=TRUE)
b1<-(degree(g2))/(vcount(g2)-1)
t.test(a1,b1,statistic=c("t","mean"),alternative=c("two.sided"), midp=TRUE, B=1000)
##Represent Node sizes represent the difference of centrality 
#strength
Cent2 <- centralityTable(net2, standardized = TRUE)
Cent3 <- centralityTable(net3, standardized = TRUE)
Cent4 <- centralityTable(net4, standardized = TRUE)
Cent5 <- centralityTable(net5, standardized = TRUE)
table.s1 <- data.frame("Item" = Cent2[Cent2$measure == "Strength",3],
                          "Strength" = Cent2[Cent2$measure == "Strength",5])
table.s2 <- data.frame("Item" = Cent3[Cent3$measure == "Strength",3],
                          "Strength" = Cent3[Cent3$measure == "Strength",5])
table.s3 <- data.frame("Item" = Cent4[Cent4$measure == "Strength",3],
                          "Strength" = Cent4[Cent4$measure == "Strength",5])
table.s4 <- data.frame("Item" = Cent5[Cent5$measure == "Strength",3],
                       "Strength" = Cent5[Cent5$measure == "Strength",5])
s1 <- table.s1[,2]
s2 <- table.s2[,2]
s12=s2-s1
s3 <- table.s3[,2]
s4 <- table.s4[,2]
s34=s4-s3
tablesa=cbind(s3 ,s4)
a <- tablesa[c(3,5,7) ]
write.csv(atablesa,file="gg.csv")
# Plot centrality index
Cent2 <- centralityTable(net2, standardized = TRUE)
Cent3 <- centralityTable(net3, standardized = TRUE)
#male and female 
plot (s1,type = "o",col = "black", lwd=3, xlab="nodes", ylab = "Strength" ,ylim = c(min(s1), max(s2)), main = "Centrality index")
lines(s2, type = "o",lwd=3, col = "brown")
legend(1,2,c("male","female"), lwd=c(3,3), col=c("blue","red"), y.intersp=1.5)
# lowgrade and highgrade
plot (s3,type = "o",col = "black", lwd=4, xlab="nodes", ylab = "Strength" ,ylim = c(min(s3), max(s4)))
lines(s4, type = "o",lwd=4, col = "red")

      
